# Supplementary material for: A Metabolomics Exploration of the Sexual Phase in the Marine Diatom Pseudo-nitzschia multistriata
Source: Mar Drugs. 2020 Jun 14;18(6):313. doi: 10.3390/md18060313 (PMC7345340; doi:10.3390/md18060313)
Supplement: Supplementary file 1 [file marinedrugs-18-00313-s001.zip › Processed Feature Table.xlsx]

## Sheet: Sheet1
	m/z [Da]	r.t. [min]	X10_BA1_01_27125.mzXML	X11_BA2_01_27142.mzXML	X12_BA3_01_27138.mzXML	X13_BA4_01_27186.mzXML	X14_BA5_01_27168.mzXML	X15_BA6_01_27135.mzXML	X16_BA7_01_27214.mzXML	X17_BA8_01_27119.mzXML	X18_BB1_01_27211.mzXML	X2.10_GA1_01_27205.mzXML	X2.11_GA2_01_27120.mzXML	X2.12_GA3_01_27181.mzXML	X2.13_GA4_01_27176.mzXML	X2.14_GA5_01_27212.mzXML	X2.15_GA6_01_27128.mzXML	X2.16_GA7_01_27188.mzXML	X2.17_GA8_01_27183.mzXML	X2.18_GB1_01_27171.mzXML	X2.20_GB2_01_27221.mzXML	X2.21_GB3_01_27137.mzXML	X2.22_GB4_01_27222.mzXML	X2.23_GB5_01_27180.mzXML	X2.24_GB6_01_27204.mzXML	X2.25_GB7_01_27223.mzXML	X2.26_GB8_01_27108.mzXML	X2.27_GC1_01_27197.mzXML	X2.28_GC2_01_27189.mzXML	X2.30_GC3_01_27174.mzXML	X2.31_GC4_01_27102.mzXML	X2.32_GC5_01_27121.mzXML	X2.33_GC6_01_27182.mzXML	X2.34_GC7_01_27185.mzXML	X2.35_GC8_01_27172.mzXML	X2.36_GD1_01_27218.mzXML	X2.37_GD2_01_27114.mzXML	X2.38_GD3_01_27206.mzXML	X20_BB2_01_27156.mzXML	X21_BB3_01_27187.mzXML	X22_BB4_01_27191.mzXML	X23_BB5_01_27132.mzXML	X24_BB6_01_27144.mzXML	X25_BB7_01_27167.mzXML	X26_BB8_01_27140.mzXML	X27_BC1_01_27165.mzXML	X28_BC2_01_27175.mzXML	X3.10_RA3_01_27202.mzXML	X3.11_RA4_01_27198.mzXML
M53T64	53.0184	1.06733	246.747	246.747	246.747	246.747	246.747	246.747	246.747	246.747	246.747	111799	103380	94444.3	87113.4	108854	90402.8	95307.4	94127.6	97155.4	493.494	108993	246.747	97308.1	116361	2.49967e+06	105592	101083	95830.3	126684	89431.8	116690	119996	102426	90491.3	114846	96159.3	101620	246.747	246.747	246.747	246.747	246.747	246.747	246.747	246.747	246.747	73214.4	74497.2
M54T65_1	53.5192	1.07868	397.337	397.337	397.337	397.337	397.337	397.337	397.337	397.337	397.337	20535.5	16484	19242.7	19518.6	15702.5	17365.9	16189.2	15395	16161.1	397.337	21113.9	397.337	13280.1	16363.9	196104	14239.1	19032.8	16593.6	21735.6	7436.96	15923.9	19675	16826.2	13758.6	20212.5	15715.4	18649.9	397.337	397.337	397.337	397.337	397.337	397.337	397.337	397.337	397.337	6635.65	11550.4
M54T65_2	54.0173	1.07778	572.322	572.322	572.322	572.322	572.322	572.322	572.322	572.322	572.322	23378.6	8305.61	14948.9	16552.2	19496.8	14826.1	12014.2	14087.2	14858.5	572.322	16300.1	572.322	13561.2	21520.7	187273	19597	15114.1	5786.76	16438.3	9608.7	20157.9	15575.5	14857	14682	13394.2	16062.5	15897.8	572.322	572.322	572.322	572.322	572.322	572.322	572.322	572.322	572.322	15456.8	1144.64
M62T64	62.0237	1.06767	179.1	179.1	179.1	179.1	179.1	179.1	358.199	179.1	179.1	159258	144037	139213	141153	153712	134743	147866	147597	149237	397.167	156956	179.1	166227	159270	3.87315e+06	157561	154325	144161	188003	146212	166983	184921	155009	144339	167230	150809	151566	179.1	179.1	179.1	179.1	179.1	179.1	179.1	179.1	179.1	101647	110613
M63T64_1	62.5244	1.069	3075.76	3075.76	3075.76	3075.76	3075.76	3075.76	3075.76	3075.76	3075.76	33829.8	27705.9	28067.8	25813.6	31036.3	26376.7	26288.9	29969.4	28557.2	3075.76	30366.8	3075.76	32482.4	31236.7	243108	29552	31074.8	28164.2	39256.2	31729.7	31849.8	34990.8	30428.8	28385.7	32904.2	27349.3	28651.5	3075.76	3075.76	3075.76	3075.76	3075.76	3075.76	3075.76	3075.76	3075.76	23446.2	18371.6
M63T64_2	63.0226	1.06943	3669.66	3669.66	3669.66	3669.66	3669.66	3669.66	3669.66	3669.66	3669.66	27885.3	27418.1	25988.2	25156	27330.3	26398.2	27551.4	28115.2	27926.2	3669.66	29145.4	3669.66	27688.3	28957	559332	28502.3	29218	24777.4	33588.6	26365.9	29957.4	36186.5	29994.9	27438.8	30479.4	25224.5	28517.2	3669.66	3669.66	3669.66	3669.66	3669.66	3669.66	3669.66	3669.66	3669.66	20760.7	20859.7
M66T64	66.0188	1.06607	185.827	185.827	371.653	185.827	185.827	185.827	185.827	185.827	185.827	245314	240857	200017	197921	215445	210986	232721	226526	210438	1265.39	258558	632.288	215988	248626	5.18777e+06	246238	237473	256996	275013	235902	260099	268572	239744	211037	241170	241073	246334	1075.59	554.447	185.827	185.827	185.827	185.827	185.827	185.827	185.827	160982	159835
M67T64	67.0212	1.06657	180.913	180.913	180.913	180.913	180.913	180.913	180.913	180.913	180.913	148558	130506	122798	112469	140024	122558	128794	127976	116965	857.294	149068	361.825	131928	146335	2.07888e+06	132111	149473	129343	162828	118633	149693	149630	132720	119543	148310	127720	137609	180.913	180.913	180.913	180.913	180.913	180.913	180.913	180.913	180.913	99013.1	99108.2
M68T64_1	67.5221	1.06985	2758.64	2758.64	2758.64	2758.64	2758.64	2758.64	2758.64	2758.64	2758.64	24836.8	20499.8	19083.9	11795.6	23273.6	18775.6	21433.4	20941.4	18563.1	2758.64	23448.8	2758.64	21415	24739.9	145987	21857.5	25096	20344.3	23218.5	17519.9	21487.4	25329.5	18359.8	17259.9	25537.1	19807.3	25294.2	2758.64	2758.64	2758.64	2758.64	2758.64	2758.64	2758.64	2758.64	2758.64	6683.06	13639.7
M68T64_2	68.0177	1.06613	8406.42	8406.42	8406.42	8406.42	8406.42	8406.42	8406.42	8406.42	8406.42	42672.6	44605.6	42222.4	36334	43601.7	37397.3	43105.2	40990.9	37863.5	8406.42	46845.4	8406.42	44815.4	42691.1	860903	44389.4	44266	43269.9	50739.5	41840.9	46525.1	49977.2	43357	36632.4	44093	40883.7	45111.3	8406.42	8406.42	8406.42	8406.42	8406.42	8406.42	8406.42	8406.42	8406.42	27613.1	29235.7
M69T64	68.9821	1.06593	149.575	149.575	149.575	149.575	149.575	149.575	384.252	149.575	149.575	257346	240991	219900	220095	240120	212586	248610	254189	238642	416.127	283116	299.149	237718	265642	4.30264e+06	261348	255903	270188	310315	254685	275568	287848	263154	231404	251922	251751	257016	1665.15	149.575	404.346	149.575	149.575	149.575	149.575	149.575	149.575	176374	175444
M70T64	69.9831	1.06767	6129.32	15836.8	7789.04	20002.9	16068.6	11453.8	15313.1	9669.21	19380.8	35145	33447.2	33743.1	29837.7	34326.2	29897.3	33717.9	33745.5	31064.2	15693.2	38109.8	17117.2	33273.8	35852.4	658323	37055.5	35835.1	36339.1	39794.2	37216.3	38081.9	40638.2	37100.9	31488.7	34735.9	35489	32172.5	13377.9	14102.5	15515.5	4851.62	12393.2	11853.6	10373.4	17938.2	12826	24364.3	23404.2
M70T77	70.0651	1.28495	612.035	612.035	612.035	612.035	612.035	612.035	612.035	612.035	612.035	27563.3	29566.6	23911.8	60326.7	90052.4	69002.2	34665.3	31630.5	33298.1	612.035	109372	612.035	163970	172349	1.05432e+06	70675.2	55523.3	65458.6	117623	176027	197074	216640	178995	220924	46699.2	34648.1	58968.2	612.035	612.035	612.035	612.035	612.035	612.035	612.035	612.035	612.035	4458.95	1224.07
M71T64_1	70.9797	1.06613	195.412	195.412	195.412	195.412	195.412	195.412	195.412	195.412	195.412	40431.9	38552.9	36633.9	33142.7	36488.8	34460	37674.1	39683	33698.6	578.434	44611.3	390.824	38755.3	39788.7	248042	38686.8	40664.7	42614.4	13490	38108	42679.1	45913.5	40391.4	33532.8	39698.3	37721.8	41552.9	195.412	195.412	195.412	195.412	195.412	195.412	195.412	195.412	195.412	23889.5	26144.3
M71T64_2	71.029	1.06495	193.035	193.035	193.035	193.035	193.035	193.035	193.035	193.035	193.035	79233.5	73692.1	79095.1	79226.1	71927.1	68180.6	70061.3	79743.5	87079.4	558.696	84709.3	386.071	88770.7	74263.7	1.06855e+06	79149.7	68551.4	71669	42703.4	83910.9	83794.9	97585.2	81443.3	81750.7	77119.9	72472.7	72064.4	193.035	193.035	193.035	193.035	193.035	193.035	193.035	193.035	193.035	53228.5	54161.4
M72T64_1	71.5297	1.0694	1877.75	1877.75	1877.75	1877.75	1877.75	1877.75	1877.75	1877.75	1877.75	14007.9	12923.5	15155.4	12801.5	19197.5	13898.6	15755.8	14711.8	17840.2	1877.75	14730.4	1877.75	15940.8	14157.3	152996	14023.2	12479.8	14633.1	22452.6	15933	18430.2	20888.2	15694.1	10446.4	15643.8	14600.8	13979.9	1877.75	1877.75	1877.75	1877.75	1877.75	1877.75	1877.75	1877.75	1877.75	4627.67	12428.9
M72T64_2	72.0279	1.0707	1645.37	1645.37	1645.37	1645.37	1645.37	1645.37	1645.37	1645.37	1645.37	9727.7	12811	17437.6	16915.3	14515.9	13939.9	13854.6	13022.8	14992.8	1645.37	18244.5	1645.37	17195.1	15929.7	157237	16287.8	10330.7	15024	18978.9	14123.3	22712.4	19952.4	14416.1	16710.5	14169	11416.8	10376.1	1645.37	1645.37	1645.37	1645.37	1645.37	1645.37	1645.37	1645.37	1645.37	7189.85	11732.2
M72T83	72.0808	1.38639	1021.27	1621.87	2920.71	1549.1	2694.51	1459.75	721.11	1024.16	4738.17	666921	571309	431833	251689	217526	293744	350715	330333	300846	2665.99	2.03782e+06	2499.44	459416	701675	1.59955e+06	645209	511304	615729	1.38009e+06	2.32429e+06	755383	166242	645986	450573	231490	288972	288718	992.241	1244.02	677.889	612.197	2446.5	306.099	2434.62	1197.33	1273.87	93387.9	99123.2
M73T83	73.0841	1.38123	271.684	271.684	271.684	271.684	271.684	271.684	271.684	271.684	271.684	27680.3	31775.9	7870.32	11596.6	17108.3	11370.9	14330.7	15566.1	7177.08	271.684	84185	271.684	3870.5	28469.7	271.684	27547.9	14536.1	26530.3	60162.4	106760	32693.5	7495.01	26672.5	14215.5	8518.19	14796.1	7507.3	271.684	271.684	271.684	271.684	271.684	271.684	271.684	271.684	271.684	4328.15	4608.71
M74T64_1	73.5317	1.06657	171.77	171.77	171.77	495.182	171.77	171.77	574.795	171.77	870.549	521071	462521	424006	380608	463441	429552	455630	437766	429771	1715.51	496440	1052.4	445444	517166	9.40268e+06	483541	481435	453529	575708	436177	529179	550347	474123	409084	506627	468677	441607	866.66	691.867	419.695	171.77	171.77	171.77	171.77	171.77	416.02	345296	347429
M74T64_2	74.0325	1.06554	23712.6	23712.6	23712.6	23712.6	23712.6	23712.6	23712.6	23712.6	23712.6	104010	99970.8	87237.6	85720.8	100405	87326.3	95074.6	92831.9	90968.5	23712.6	108075	23712.6	95472.1	106606	1.9337e+06	100077	102840	89878.5	123370	91761	111036	114079	98474.2	83092.7	100205	98424.9	102038	23712.6	23712.6	23712.6	23712.6	23712.6	23712.6	23712.6	23712.6	23712.6	70644.7	73937.2
M75T64	74.5307	1.066	17898.1	17898.1	17898.1	17898.1	17898.1	17898.1	17898.1	17898.1	17898.1	81587.6	75655.6	68564.7	64170.8	79295.5	69542.7	75980.9	73826.2	70964.4	17898.1	83563.4	17898.1	79247.7	81584.4	1.37985e+06	77663.5	79842.4	72327.7	98685.4	69608.3	90257.4	88413.8	78398.9	66591.3	87035.9	75316.3	80086.2	17898.1	17898.1	17898.1	17898.1	17898.1	17898.1	17898.1	17898.1	17898.1	56533.8	53564.1
M79T86	79.0212	1.43627	1.95081e+06	2.19023e+06	844122	1.85468e+06	1.62708e+06	1.45903e+06	393584	1.84997e+06	1.65548e+06	39588.8	31605.6	8838.48	11926.7	14966.2	6628.72	39350	37635.5	21364.9	19772.9	18527.1	20181.9	2888.6	3487.47	2.78973e+06	5792.23	37232.7	39218.2	26271	7469.15	28752.8	29022.5	26573	12869.4	102589	95913.7	46338	1.23446e+06	994592	1.16781e+06	803795	1.0345e+06	845332	540754	302141	812001	501889	714549
M81T70	80.9478	1.16413	810.416	6196.04	1231.48	139.408	1708.81	2997.02	2917.84	139.408	988.922	111690	106478	119023	125226	94119.1	83251.7	67120.7	113216	127261	278.817	94704	329.157	63993.7	54108.3	325274	100963	122728	162542	35554.9	130121	82579.7	64409.9	115724	91392.7	190930	168495	171657	3604.75	666.791	3050.38	2053.94	139.408	1963.44	654.871	461.398	139.408	431751	502182
M81T65	81.0245	1.08517	87205.9	110429	360.819	360.819	360.819	360.819	360.819	360.819	360.819	15678.5	4788.53	4576.73	11235.3	1210.12	11481	14956.8	12786.4	10473.9	360.819	13270.9	360.819	5200.52	13658	333503	8288.49	15652	13572.7	15805.3	10849.6	10922	17062.3	14633.8	3970.33	14144.1	2084.55	14752.1	360.819	360.819	360.819	35973.2	49775.1	40693.7	360.819	360.819	360.819	4106.33	10909.8
M82T64	82.0138	1.06554	142.982	142.982	142.982	142.982	142.982	432.059	142.982	142.982	142.982	192202	186147	176267	175672	167261	167906	182414	187458	192651	926.816	211386	285.965	181708	194800	4.15864e+06	200629	175136	181362	256780	197780	206925	218747	193279	181427	193761	196768	183517	901.3	142.982	142.982	142.982	142.982	142.982	142.982	142.982	142.982	126531	122981
M83T64_1	82.537	1.06607	152.826	1103.92	507.226	4147.36	1632.66	1669.07	1446.53	152.826	3714.13	519287	499732	419991	463089	418614	465606	503836	454172	539510	1710.78	508552	2759.04	524170	435424	1.06632e+07	550642	457138	492555	639427	549234	546157	629759	476334	519580	530694	517183	496061	834.317	576.267	1992.77	305.651	493.238	1031.01	738.444	973.648	1265.69	309804	362028
M83T70	82.9449	1.16545	197.936	197.936	197.936	197.936	197.936	197.936	548.743	197.936	197.936	35527.7	36554	38507.8	40461.9	26935.8	27558	19056.5	38065.6	42549.1	197.936	28450.2	197.936	13276.3	10367.2	197.936	31954	42474.8	54251.6	7796.11	43265.2	27658	20522.6	37261.3	29028.4	59320	55065	56515.5	903.64	197.936	197.936	197.936	197.936	197.936	197.936	197.936	197.936	152826	178844
M83T64_2	83.0149	1.06817	609.114	2218.41	1362.76	2951.27	2739.52	1819.34	3840.05	1271.9	5191.4	28269.8	29058.3	28957.9	27276.5	28858.4	23808.2	27025.1	25940.4	26468.8	4387.89	32257.6	2070.46	28203.2	29714.4	387993	32873.4	28591.4	26356.1	41093.7	31630.4	31426.2	31827	31318.9	28839.3	30763.9	29236.5	29820.1	5270.43	1005.55	1446.63	210.541	1952.83	2127.64	1936.82	894.215	1750.74	18104.3	18285.1
M83T64_3	83.0378	1.06418	649.502	2097.67	1352.19	2930.01	2694.55	2369.17	3915.8	1188.82	5514.95	108674	105848	110927	94749.7	102925	88942.7	105826	107245	115390	1591.16	116045	1916.84	114915	107134	822863	114569	109205	102904	148059	116239	120442	131931	109961	102889	105750	102639	107457	5513.88	1076.1	1446.63	532.293	2316.66	1983.46	1712.45	1443.38	2651.92	77836.5	77016.2
M84T64_1	83.536	1.06475	189.278	189.278	189.278	189.278	189.278	189.278	189.278	189.278	189.278	83696.1	79791.2	81895.2	80326.6	79869	81046.9	79804.3	86008.7	87582.8	485.128	86775.3	378.557	91422.7	80699.8	985215	89673.3	85948	81124.2	61824.2	95982.3	92136.4	109935	89417.6	85051.9	87245.1	80735.5	80245.4	189.278	189.278	189.278	189.278	189.278	189.278	189.278	189.278	189.278	61236.8	59268.1
M84T64_2	84.0113	1.06767	6655.04	6655.04	6655.04	6655.04	6655.04	6655.04	6655.04	6655.04	6655.04	32112.8	31687.5	30443.5	28462.1	29343	28343.1	29540.3	31222.7	31473.3	6655.04	34703.5	6655.04	35425.5	30102.8	240324	30819.6	32251.6	29854.2	38913.8	32121.4	37491	38163.3	31683.2	30977.6	32225.4	34594.3	29809.9	6655.04	6655.04	6655.04	6655.04	6655.04	6655.04	6655.04	6655.04	6655.04	24666.8	22291.8
M86T113	86.0965	1.88664	14988.9	13213.2	3968.95	4372.26	8582.54	13092.8	4804.21	16745.8	7629.85	892267	714752	518016	847865	1.05173e+06	762711	565258	540612	578197	5208.9	1.93539e+06	6019.33	1.86626e+06	2.05989e+06	2.15592e+06	754024	561156	842378	983280	2.14178e+06	1.16898e+06	991550	1.14118e+06	1.26714e+06	480226	357262	578746	10333.6	3746.96	4994.39	6546.89	22678.5	5422.39	4545.96	7477.65	8009.64	80114.9	75040.8
M87T64	86.9927	1.06505	1530.31	7647.1	3868.34	4525.63	6804.46	3933.19	6309.43	4698.59	8306.59	132960	131752	125829	123192	126124	118760	130234	132652	131402	7103.73	146454	5036.5	142624	139599	2.36006e+06	136388	131966	140267	179711	134648	135761	156938	139283	133435	134944	133770	135376	7664.8	4554.11	4860.91	2183.94	4752.91	3337.16	4449.44	8976.27	6851.58	98514.6	86091
M87T112	87.0998	1.86682	161.625	161.625	161.625	161.625	161.625	161.625	161.625	161.625	161.625	34069.2	33499	18751.2	51110.9	43788.8	44079.5	21454.1	27537.2	26285.9	161.625	106345	161.625	111913	115751	161.625	39474.8	31766.7	36257	56506	119836	63045.3	57092.6	67770.5	71709.2	19417.5	20167.9	25274.6	161.625	161.625	161.625	161.625	161.625	161.625	161.625	161.625	161.625	4145.12	2496.11
M88T64	87.9937	1.07002	123.645	1534.92	373.567	3658.87	2778.52	123.645	1888.64	123.645	3132.61	18962.5	17165.7	16039	15296.2	18542.1	16165.8	17698.6	18878.4	20068.4	2026.5	22214.5	2504.08	20060.2	19370.1	364501	18130.8	17015.6	19164.3	17834.1	19366.1	21192.3	22701.9	17742.2	17860.6	19342.2	16596.2	19161.9	1983.54	2160.01	2017.78	247.29	1606.31	2793.48	123.645	4947.11	2941.19	5581.28	12273.7
M89T64	88.9903	1.06774	219.303	219.303	219.303	219.303	219.303	219.303	219.303	219.303	219.303	19283.1	19139	23010.5	17980.4	21996.4	18356.7	19814.3	20492.2	20513.6	219.303	22477.7	219.303	20100.7	21817.5	275672	18832.2	17803.1	22035.1	24633	20261.8	22963.2	25787.8	21054.7	17529.3	20603	20571.7	21660.9	219.303	494.003	219.303	219.303	219.303	219.303	219.303	219.303	219.303	10940.3	15122.5
M91T64	91.0142	1.06907	5223.46	5043.42	2791.86	1975.22	4942.84	4076.92	3038.3	2720.55	3507.29	25971.7	20203.4	17388.9	12027	20374.9	19429.8	21829.8	21351.1	18076.3	119.434	23429.2	119.434	21455.3	24452.6	208387	22819.2	25486.2	21752.9	25034.4	22122.3	25185.3	25887.1	22245.8	18851.5	23500.7	26851	21482	4232.58	2103.17	4142.55	238.868	2103.24	3077.26	1848.86	482.613	1948.49	5403.97	5951.94
M92T64	91.5424	1.0624	218.402	218.402	218.402	218.402	218.402	218.402	218.402	218.402	218.402	20843.1	19541.3	24012.3	23039.3	19081.6	18972.7	19568.7	22691.9	26783.9	436.803	22275	218.402	26975.7	20736.1	722174	24657.3	20848.3	21848.4	32922.3	27922.2	24379.1	30516.5	25977.2	25957.5	23682.4	22137.9	20630.2	218.402	218.402	218.402	218.402	218.402	218.402	218.402	218.402	218.402	17892	17139.1
M97T70	96.9219	1.16912	176.566	2665.88	924.521	892.575	2542.1	1719.72	549.481	1088.93	852.738	76740.2	72359.8	76229.5	83953.5	65791.2	61020.8	48639.6	65534.6	94286.3	176.566	84292.1	176.566	59296.1	55693.1	283759	65818.5	69547.2	93323.2	25059.3	102553	66847.3	42569.6	80646.2	71045.6	106681	110395	106743	1660.66	2307.44	2927.03	353.133	638.287	849.347	871.298	176.566	1869.42	213160	164551
M97T64	96.9884	1.06607	557.053	1470.37	165.292	2777.04	1643.71	1159.87	1799.7	1212.98	2439.26	41731.5	35521.6	37102.6	33680.3	36648	33030.4	39406.4	36806.2	33311.3	2067.54	39144.2	1922.49	40892.7	42354.4	781991	37733.6	43607.9	41630.8	48106.7	37119	43432.3	41779.8	42362.6	37572.5	40495.2	39957.4	39367	713.11	1081.55	165.292	656.887	1883.05	1902	581.584	1959.38	1189.13	28472.3	29323.3
M97T1289	97.1014	21.4889	50007.5	76158.6	5812.66	37870.3	73558.3	66196.2	16642.6	51793.6	21968.4	539.353	539.353	539.353	539.353	539.353	539.353	539.353	539.353	539.353	539.353	539.353	539.353	539.353	539.353	539.353	539.353	539.353	539.353	539.353	539.353	539.353	539.353	539.353	539.353	539.353	539.353	539.353	68348.5	53078.4	46237.5	49418.6	60085.2	57313	28339.3	1078.71	28540	539.353	539.353
M99T70	98.9191	1.1716	209.022	209.022	209.022	209.022	705.923	773.079	418.045	794.801	934.048	30638.3	17478.2	30399.9	34413.2	30104.2	26159.1	16534	30962.9	37258.8	209.022	33976.5	209.022	12640.2	15016.5	209.022	21206.9	28784.2	39295.2	5572.57	42009.7	27681.2	20197.2	34548.3	12560.1	44248.9	42377.7	46130.5	784.613	209.022	209.022	209.022	542.369	637.941	209.022	209.022	209.022	85434	67792.4
M100T68	99.98	1.13912	829.532	203.731	1091.15	203.731	798.812	823.444	407.461	612.847	203.731	88400.2	56793.4	75083.9	58186.9	62345.6	57437.9	102958	94520.3	93727.2	203.731	95667.2	203.731	66524.2	69809	352694	110685	97017.4	75251.7	24996.9	8928.57	111908	107225	104339	60632.7	78744.6	107753	52790.1	203.731	941.591	521.608	203.731	606.524	548.729	203.731	424.247	529.731	10791.8	19376.7
M100T64	100.024	1.07002	193.966	193.966	193.966	193.966	193.966	193.966	193.966	193.966	193.966	15189.7	14305	18731.4	17157.1	14753.1	15385.8	16644.4	15706.1	20074.4	193.966	18838.4	193.966	19843.3	13604	219530	18183.1	16422	16649.2	23657.3	20146.3	18652.1	22587.6	17991.2	20939.5	16049.5	16848	15564.8	193.966	193.966	193.966	193.966	193.966	193.966	193.966	387.932	193.966	4807.58	2615.47
M101T86	101.003	1.43032	1.11503e+06	1.46499e+06	637994	1.17334e+06	1.11649e+06	988468	448685	1.10987e+06	1.19607e+06	36730	72467.8	48121.7	36488.8	12131.4	39374.2	56446.2	92895.2	112580	291.933	18054.9	262.963	8154.83	12241.9	44002.6	33023.5	63102.4	92254.1	31521	38321.2	36586.1	17021.4	53580.6	25309.3	213073	193420	166820	965587	619136	796645	618649	446618	545613	529853	399021	669550	748975	969948
M102T68	101.977	1.13801	2902.78	1063.16	304.689	1189.48	1399.25	2600.02	2474.85	2869.85	1372.13	37601.8	49478	39540.7	14441.2	31892.5	13526.1	52532.5	41011.5	39206	1878.99	51949.3	2575.79	28249.7	30785.1	192000	54138.7	53167.5	36236.3	121369	22889.4	61026	95863.2	44716.6	23169.8	47576.3	54245.5	1464.88	713.545	1633.75	3376.16	1461.42	3813.08	954.454	2005.06	3001.42	1400.31	4046.82	6053.27
M104T75	104.107	1.24888	6510.17	11211.9	953.243	19055	8796.66	7969.76	1858.92	9742.76	2150.91	141928	68040.1	81974.9	99947.1	105464	88837.3	127324	98440	99674	2304.01	198809	2991.29	230547	212750	777103	76339	123897	82561.1	135898	93170.5	103021	87687.4	57898.5	68434	94439.1	55045.3	75072.6	3798.95	9639.51	10302.7	1743.8	8611.21	7958.78	3818.22	3642.84	4459.12	20168	8094.35
M105T65	105.003	1.07599	966.377	966.377	966.377	966.377	966.377	966.377	966.377	966.377	966.377	9093.67	7962.19	6413.59	15575.7	11066.4	8284.33	9732.82	10352.5	10929.4	966.377	12058.2	966.377	17407	8808.04	343497	10047.6	10955.5	11814.7	15989.4	8241.72	15465.8	13475.2	12257.8	11065.7	8598.71	7810.37	11758.3	966.377	966.377	966.377	966.377	966.377	966.377	966.377	966.377	966.377	7793.91	3116.45
M105T776	105.07	12.9255	1.12308e+06	1.1658e+06	373513	1.13095e+06	1.0305e+06	960548	304784	1.0912e+06	1.38522e+06	80497.4	102280	140657	131319	87840.3	81969.8	79262.1	84079.1	138115	294.696	65749.4	294.696	36362	127485	70334.1	101107	101592	34570.6	121244	70059.6	144916	97632.4	64175.2	114899	59808	86086	85756.9	1.1734e+06	1.02188e+06	1.19136e+06	403815	891604	1.00636e+06	1.1069e+06	715426	765298	589.391	13797.5
M106T776	106.073	12.9299	98140.1	101502	30692.1	92296.4	82809.4	82350	24439.4	92382.5	109656	6154.42	2349.26	10500.1	15147.8	6513.31	4892.94	5869.6	2292.03	12395.8	262.785	3503.56	262.785	2819.31	4919.55	262.785	3179.62	2850.67	1153.56	10902	2878.1	10737.7	7263.11	5242.92	5660.77	3016.19	8198.53	3815.34	99598.3	88022.8	105241	31140	79143.7	85604.8	88481.4	54887.4	61524.4	262.785	262.785
M107T82	107	1.35983	92595.8	172964	67209.3	129787	119407	99577.6	47644.3	117330	121868	7115.96	6801.37	9025.14	5761.24	2885.86	4516.33	8075.04	6388.08	7933.16	25870.3	4976.96	24863.4	3691.64	4084.9	3.14899e+06	7626.06	8143.69	5099.21	9230.57	4633.8	7786.4	7707.41	6418.62	5877.05	5511.7	5840.39	7010.13	85560.1	72261	86423.3	65475.4	84054.6	63419.2	61570.4	39056.8	66193.1	4473.54	6452.35
M107T1236	107.07	20.6051	56410.9	103572	27661.2	49841.7	48046.1	49107	30049.3	47035.2	55562.4	553.793	247.066	247.066	588.999	247.066	247.066	247.066	247.066	247.066	247.066	563.915	247.066	247.066	494.131	247.066	247.066	247.066	247.066	247.066	1212.51	247.066	247.066	247.066	247.066	247.066	557.634	676.596	132938	68031	53705.2	88010.6	59680.3	50651.7	88189.9	90942.8	58716.3	870.602	247.066
M107T945	107.07	15.7555	35195.6	42435.2	14326.9	26187.7	30841.3	35012.5	11683.3	26228.7	41127.6	495.075	247.537	700.165	2292.06	247.537	247.537	247.537	678.389	1039.62	247.537	536.367	247.537	247.537	247.537	247.537	247.537	247.537	247.537	247.537	247.537	247.537	247.537	247.537	247.537	247.537	247.537	247.537	50191.3	34046.3	30215.6	28286.1	27071.2	31437.1	36132.6	15761.9	13236.5	247.537	247.537
M110T64	110.009	1.0661	18960.3	49763.5	45265.7	46392.3	43888.6	30077.4	42753.7	36303.3	50223.5	4.04803e+06	4.01781e+06	3.51237e+06	3.62807e+06	3.80769e+06	3.66002e+06	3.82658e+06	3.83133e+06	3.71982e+06	67916.4	4.63066e+06	60429.2	3.83478e+06	4.07511e+06	9.34963e+07	4.28304e+06	4.06605e+06	3.98652e+06	4.8097e+06	3.99189e+06	4.52357e+06	4.68187e+06	4.05188e+06	3.52896e+06	4.13592e+06	4.2186e+06	4.20728e+06	84639.9	42996.7	38857.5	36839.1	43038.9	30079.1	46001.4	47976.1	27992.5	2.39612e+06	2.69087e+06
M111T64	111.01	1.0661	1452.22	963.571	966.524	3874.44	624.377	3749.12	4130.93	847.841	4441.14	622927	682176	589713	601445	670384	625179	650923	612246	576540	6547.82	799779	5146.79	692025	644905	1.32849e+07	689713	710186	633666	866264	584715	716679	735813	743685	666507	689761	663942	673380	6432.38	752.411	1481.33	570.758	3710.5	1618.32	2519.65	401.225	1756.11	432359	438630
M111T438	111.117	7.29841	94980.1	80560.2	46858.6	166143	62960.5	64901.5	14889.5	134596	132402	3167.51	18342.5	30409.2	76239.7	41086	19953.5	11280.9	28814	30277.7	137.204	19027.6	137.204	15016	27438.7	137.204	15385.6	26658	7108.76	56218.7	20858	27868.3	42213.2	16828.9	10321.5	15008.5	10804.1	24279.5	32185.4	37933.4	68952.8	55988.9	65759.5	58047.8	37796.1	11735.5	57201.4	323.975	2279.76
M111T1289	111.117	21.4855	72708.9	105511	12899.7	53871.5	95784.9	99872.6	22787.7	64309.4	35980.6	493.91	493.91	493.91	987.82	493.91	493.91	493.91	493.91	493.91	493.91	493.91	493.91	493.91	493.91	493.91	493.91	493.91	493.91	493.91	493.91	493.91	493.91	493.91	493.91	493.91	493.91	493.91	88934.5	69271.9	64729.4	56588.2	85487.6	75302.3	40624.7	15276.9	45784.4	493.91	493.91
M112T64	112.006	1.066	560.659	2278.73	1057.7	561.169	2606.9	591.956	2488.99	1395.84	3147.41	722581	653284	558538	588231	579884	591718	667546	613790	568778	902.267	700593	3534.73	582918	661756	1.38535e+07	707205	614512	605087	766383	688538	718832	792354	655637	534293	634183	664363	684096	6954.35	2818.48	2487.02	844.87	5563.22	1121.33	1515.74	434.154	470.647	452856	398402
M113T70	112.896	1.1703	3971.26	3903.74	2220.17	12179	3753.17	3654.09	1543.66	5312.33	5130.06	101340	85244.8	96815.2	119436	101311	117542	69161.4	76435.1	130467	312.761	137156	312.761	119371	116964	305185	79812.8	72764.4	103257	17540.9	170386	118258	31869.1	111833	115096	117265	110214	140423	2382.07	4786.81	4986.17	312.761	5250.32	4307.92	625.522	312.761	10428.4	189337	79870.9
M113T64	113.01	1.06782	245.347	245.347	245.347	490.694	245.347	245.347	245.347	245.347	245.347	25308.9	24443.2	22183.2	23164.3	23275.4	22202.3	23441	23419.1	20889.6	245.347	28537.9	245.347	25153.8	25739.7	666942	23798.1	23015.9	21795.9	29086.1	26519.8	27205.4	25360.7	26737.2	22881.3	26570.7	22969.8	26246.1	245.347	245.347	245.347	245.347	245.347	245.347	245.347	245.347	245.347	15918	17561.1
M114T366	114.091	6.09733	170151	378414	77067.9	240861	209963	168289	56934.8	226061	176624	11589.3	30613.2	22421.5	34374	30342	18663.3	26407.6	26465.5	12423.3	384.035	36937.7	536.728	16983.2	23290	310889	19232.1	24405	42121.5	24797.9	37202.3	37182.5	27113.2	21352.3	9070.15	16958.6	33047.8	35219.1	335677	253650	148433	357873	481096	283565	170910	136326	155790	253446	182712
M115T70	114.893	1.1716	1946.35	1346.44	565.458	4081.74	3169.81	5666.42	282.729	4220.39	2756.43	67759.4	40924.5	49281.9	52472.7	48502.4	46616.3	30033.2	49618.8	61440.2	282.729	59161	282.729	26702.9	44635.5	118668	51668.3	20078	41189.4	13308.9	80415.9	60549.6	31009.2	56073.7	58680.9	50909	51858.2	64105.8	954.708	3587.36	2556.85	282.729	3049.12	3376.78	282.729	282.729	2121.29	89019.2	33069.6
M115T64	114.988	1.06064	1122.76	994.048	1931.52	708.09	2294.65	1280.91	806.758	10653.1	1005.22	379891	310672	343689	307998	358887	319981	322447	292484	340140	3679.05	407860	3060.71	383924	404023	5.79071e+06	321416	360038	386065	369322	361433	372787	406789	378376	282861	306811	326177	356102	3010.57	1104.97	1946.49	722.776	11903.5	16007.2	17933.6	386.472	724.167	250939	252061
M115T238	115.039	3.97468	628.322	1025.35	12142.6	13891.8	14967.2	15960.3	12970.2	13222	16200.2	10648.7	10382.2	23588.3	25661.2	13212	5967.26	10869.6	8772.92	25245.9	11316.7	12642.9	11057.2	20074.3	12277.2	1.36586e+06	17957.4	16909.1	15266.7	45599.3	28188.5	51201	32348.2	38660.4	22689.4	30015.4	29011.8	31502.2	14449.5	566.267	11388.8	10658.9	12497.9	287.05	491.374	14694.3	12685.4	335.817	10340.9
M116T64	115.989	1.06	1102.58	5478.8	2150.5	3045.59	2790.22	2830.48	2325.48	3632.73	2868.02	56685.8	50184	53932.1	49096.5	53745	45739	50516.7	47562.6	51406.3	3123.81	59206.1	4162.39	58965.5	58380.3	1.52236e+06	50298.1	50051.1	57619.7	67671.1	54476.2	59891.4	59321	55479.1	52736.6	51179.2	54818.9	54964.4	4473.94	2997.64	2613.94	1619.99	2876.35	2367.12	2704.14	4242.17	2729.48	41971.5	38784.6
M116T77	116.071	1.28857	1510.66	13308.2	16392.2	22680.8	10931	19919	6754.24	12750	27537.2	356510	385505	314660	688808	1.09993e+06	865099	466666	437749	444547	1180.93	1.34935e+06	2016.83	1.94871e+06	2.12437e+06	1.54588e+07	896415	704183	787363	1.47222e+06	2.2908e+06	2.4284e+06	2.69526e+06	2.26579e+06	2.81156e+06	591344	479710	748310	5944.75	3911.4	11862.5	4974.49	21583.4	6163.26	15905.8	16722.9	19569.9	77078.4	79762.2
M117T64	116.985	1.05939	10207.4	23747.2	12901.9	16280	13364.2	16768.7	13525.2	14744.7	16669.3	53865.7	52840.4	54072.7	51641	51600.8	47619.1	51021.8	52402.2	49484.9	13556.8	58157.5	14783.5	61683.3	58088.2	616926	53648.4	55165.5	58277.4	61392.6	52881.2	55356.7	58101.3	54285.4	50984.8	52104.7	55257.8	61601.7	19115.7	11043.5	14829	12559.2	13985	11099.2	18642	17388.3	13067.5	45835.4	42950.9
M117T77	117.074	1.28535	4525.25	8784.81	1586.92	6974.01	4020.21	5631.9	3318.29	4505.82	6268.55	9917.07	21147.4	17783.1	42305.8	66094.5	51830.7	26730.7	25538	21613.6	372.025	76584.6	372.025	114294	123979	654432	54121.3	40543.9	44222.7	92502.4	131683	142245	107455	129833	162910	34914.9	25793.6	46046.8	4383.1	5025.67	3198.92	2586.8	3668.02	2391.1	4764.11	947.755	4043.22	744.05	1047.3
M118T78	118.086	1.30547	24818.3	12621.3	8277.18	4841.93	36191.9	12587.9	5436.63	11557.8	8616.16	6.17045e+06	4.71741e+06	4.6434e+06	4.63476e+06	6.32308e+06	5.23009e+06	4.62585e+06	4.47819e+06	4.61619e+06	4749.48	9.05928e+06	15086.5	5.28407e+06	5.32914e+06	2.47233e+07	5.24108e+06	4.24878e+06	5.09852e+06	6.5708e+06	1.0395e+07	6.96384e+06	4.59434e+06	4.92719e+06	4.90239e+06	3.91151e+06	3.24783e+06	4.72161e+06	20672.5	14831.6	4827.54	16002.9	23417.7	3557.92	12395.1	5402.85	4680.29	1.33195e+06	1.06253e+06
M119T78	119.09	1.30245	391.814	391.814	391.814	391.814	2953.8	391.814	391.814	391.814	391.814	404506	283488	279980	277093	437970	335569	281844	192706	276354	391.814	590234	391.814	319466	324810	721606	340901	288713	310285	425876	683546	438821	189939	298999	292685	232878	192048	207057	391.814	391.814	391.814	391.814	391.814	391.814	391.814	391.814	391.814	78450.9	68155.9
M120T196	120.081	3.27107	4182.45	4182.45	4182.45	4182.45	4182.45	4182.45	4182.45	4182.45	4182.45	209655	95179.5	75182.3	171966	359241	299469	201726	177673	137731	4182.45	409723	4182.45	797540	671553	555971	287217	227051	268772	287368	554079	625283	585371	555529	654624	216061	136213	224763	4182.45	4182.45	4182.45	4182.45	4182.45	4182.45	4182.45	4182.45	4182.45	55085.1	8364.89
M120T78	120.091	1.30062	659.75	659.75	659.75	659.75	659.75	659.75	659.75	659.75	659.75	34321.9	25218.7	26159.2	26526.2	41063.4	29898.9	25735.4	24174.1	22921	659.75	51910.1	659.75	27963.1	29493	287518	29589.2	22705.3	24705.6	37038.3	61716.4	36431	20899.5	24850.4	23773.6	18442.1	15923.7	23795	659.75	659.75	659.75	659.75	659.75	659.75	659.75	659.75	659.75	6153.11	3507.91
M121T776	121.065	12.9289	347906	371473	129921	366875	342712	307563	108074	340068	415937	31636.8	42473	50500.5	64305.9	42359.3	29317.1	30313	32991.9	49137.4	357.602	27156.5	357.602	18961.4	49100.7	357.602	32741.7	32341.9	13172.4	40362.5	23530.4	53248.8	54343.1	20883	40068.4	22718	31625.5	42340.7	371473	353681	366478	129272	270277	235800	355113	230733	256504	3317.77	1072.61
M122T776	122.068	12.9253	24525	27067.1	4212.05	29661.5	25246.7	22732.5	2155.06	27282.3	34510.6	1102.28	23626.4	2135.48	5546.84	16947.8	27295.1	986.395	622.496	2567.76	20524.1	645.6	19624.8	16250.7	3096.27	2.62989e+06	894.221	1287.18	826.82	2771.37	50642.7	1230.17	1352.54	13838.7	1630.03	620.547	31260	20980.1	30749.9	24857.3	30411.2	3183.59	32076.5	9362.66	23004.8	20108.8	18858.8	19326.6	19082.1
M122T74	122.071	1.23827	40505	65568	29998.9	23487.8	6797.23	41392.6	26800.5	48582.6	34296.6	44555.4	23833.3	24678.6	23144.6	36751.2	30074.5	26683.5	27688.3	20046	21699.7	58315.9	21950.5	27065.4	26141.8	2.171e+06	27170.6	24171.9	28339.4	38960.8	73089.2	84859.3	34258.1	32953.9	37423.1	15113.8	1118.12	14466.8	40810.4	19109.6	2687.34	41159.8	34081.4	22169.5	44678.2	30931.8	22720.8	2875.39	5490.9
M123T119	123.044	1.98315	153.194	153.194	153.194	153.194	153.194	153.194	153.194	153.194	153.194	3090.41	650.26	4567.43	13601.7	17380.9	18058.3	6533.37	3853.06	2449.11	153.194	68222.5	153.194	90333.5	95132.2	206211	24850.4	30902.5	29874.9	52597.4	140569	237503	100317	83591.7	97100.8	24957.4	13871.8	60870.9	153.194	153.194	153.194	153.194	153.194	153.194	153.194	153.194	153.194	836.809	306.388
M124T1281	124.087	21.3581	1.25697e+07	1.60531e+07	7.85925e+06	9.34686e+06	1.26763e+07	1.21847e+07	3.7001e+07	1.23172e+07	4.27723e+07	7.61581e+06	8.98522e+06	9.34136e+06	1.1908e+07	9.30041e+06	1.6461e+07	6.9104e+06	8.10887e+06	7.32943e+06	4.5822e+07	1.07343e+07	3.17313e+07	2.82517e+07	8.71756e+06	3.81985e+09	8.60592e+06	9.14202e+06	9.08714e+06	2.53828e+07	1.21867e+07	1.07231e+07	5.43932e+06	8.94124e+06	1.00825e+07	7.53979e+06	8.37298e+06	1.23476e+07	1.37409e+07	8.05764e+06	8.02376e+06	7.23051e+06	7.31258e+06	6.78594e+06	3.54464e+07	9.5578e+06	8.5423e+06	8.38906e+06	2.90819e+07
M124T1153	124.087	19.2103	4.70889e+06	1.10499e+07	5.59247e+06	4.5353e+06	3.70196e+06	7.18331e+06	4.52271e+06	4.22278e+06	5.48049e+06	5.46936e+06	4.58236e+06	1.41214e+06	3.88656e+06	2.06901e+06	3.28347e+06	1.95314e+06	1.46776e+06	3.15553e+06	5.00289e+06	5.10216e+06	231916	3.35565e+06	6.03298e+06	1.41341e+08	5.15606e+06	220590	5.15578e+06	4.93557e+06	5.62763e+06	3.89043e+06	3.12637e+06	2.09232e+06	1.04911e+06	3.88889e+06	4.75769e+06	1.49024e+06	3.18931e+06	6.29943e+06	3.34497e+06	2.06881e+06	2.12457e+06	2.01008e+06	3.04032e+06	4.96513e+06	3.73225e+06	3.73938e+06	1.18672e+06
M124T1108	124.087	18.4601	6.04347e+06	7.79261e+06	4.45649e+06	5.89438e+06	6.48006e+06	5.65088e+06	2.79739e+06	5.58401e+06	6.71283e+06	4.30497e+06	4.35173e+06	2.24086e+06	2.88154e+06	1.2242e+06	4.03883e+06	739968	2.3428e+06	1.94826e+06	3.04782e+06	4.50112e+06	1.21278e+06	1.69421e+06	2.71082e+06	2.8932e+08	4.35489e+06	346569	3.32137e+06	3.01212e+06	4.64692e+06	4.42279e+06	2.27008e+06	2.12525e+06	1.65911e+06	3.64868e+06	4.04366e+06	1.15055e+06	9.69751e+06	4.46716e+06	4.59441e+06	6.41482e+06	6.68811e+06	3.25047e+06	4.59712e+06	5.72787e+06	4.91037e+06	2.16207e+06	1.7827e+06
M124T1374	124.087	22.905	7.32642e+06	9.77381e+06	7.7406e+06	7.39916e+06	8.05796e+06	8.69887e+06	7.38601e+06	8.6938e+06	3.55792e+06	6.52099e+06	5.86688e+06	903550	4.1533e+06	6.86047e+06	6.1293e+06	780731	5.98738e+06	999973	2.78178e+06	6.38116e+06	3.58409e+06	8.31091e+06	6.28507e+06	6.20685e+08	7.83736e+06	5.92388e+06	6.5036e+06	6.52851e+06	7.0696e+06	7.8804e+06	5.94345e+06	5.64987e+06	6.51791e+06	6.34203e+06	6.75875e+06	6.77675e+06	2.85167e+07	6.58529e+06	5.8468e+06	5.88961e+06	6.03704e+06	1.46848e+07	7.72941e+06	8.52348e+06	8.20447e+06	7.18721e+06	5.83403e+06
M125T1289	125.133	21.4855	64255	92649.7	1873.18	43157.2	84665.7	82133.3	15997.1	57552.5	293465	224221	202999	186591	211949	230430	222584	183381	201771	199222	220162	216491	222439	230825	230894	2.75626e+07	245229	201747	209523	198597	311673	248982	192475	203679	230788	221478	216131	242404	80749.9	62153.4	59837.3	57086.5	78278.2	63486.7	211170	18014.6	35661.9	223170	211004
M127T776	127.039	12.9309	36433.2	37727.8	8570.29	36737.3	29294.9	28444.4	6833.31	35542.5	40853.1	2165.91	665.898	3926.63	4052.85	2187.18	2799.42	984.689	1475.85	4453.26	252.287	2065.25	252.287	1255.48	4540.47	125472	3926.7	3556.59	526.331	1819.66	2546.74	5568.61	1058.01	1660.91	4550.99	1279.29	1424.52	4950.03	36354.2	29192.8	13174.9	9251.03	27971.2	21105.5	37431.7	22688.2	16444.7	252.287	252.287
M127T1143	127.112	19.0494	50921.9	101580	17097	50891.8	23323.6	64983.5	46740	58421.8	54076.6	398.331	398.331	398.331	3304.52	398.331	398.331	398.331	398.331	398.331	398.331	398.331	398.331	398.331	796.661	398.331	398.331	398.331	398.331	398.331	398.331	398.331	398.331	398.331	398.331	398.331	398.331	398.331	70930.2	59175.6	54326.7	65477.3	62689	53694.1	73313.7	60763.5	15798.3	398.331	398.331
M128T64	128.019	1.06485	2325.37	8762.38	6094.8	4031.12	6464.17	8619.93	5484.49	1493.53	10331.9	721824	753121	707476	758110	697491	696739	728738	776016	807954	12132	867077	8060.57	788702	731690	1.85971e+07	858059	754503	759912	1.01978e+06	826610	859660	940268	810641	761915	770424	784587	741587	12134.1	6418.15	4399.45	3018.75	8277.3	4792.13	3317.55	8494.1	7369.75	500395	483900
M129T64	129.021	1.06767	43618.5	50759.7	2550.19	2616.03	39023.6	38711.4	3087.59	50612.7	50967.7	132393	139624	127413	134660	129181	122100	135724	141563	134880	4496.19	147350	430.389	149050	133374	3.47326e+06	147652	130226	136618	187043	156175	155197	171885	144373	145225	131936	140024	138949	32139.3	26430.4	5501.52	19982.6	26335.5	22730.4	3896.68	3876.76	3110.42	95875.3	92784.1
M130T64	130.017	1.06418	22921.2	47361.9	24838.2	28936	28140.3	27557	25672.7	25717.4	32727.3	120176	127546	127778	124796	120510	111685	129965	132801	135707	26450.6	138247	26556.2	135975	123173	4.43345e+06	141866	122446	126835	170834	145792	143379	152160	137298	131945	126426	129915	120701	38878.8	21822.8	25930.6	24487.3	26631.4	21835.7	34003.9	36236.2	27566	86964	79735.8
M130T85	130.086	1.41762	4970.19	10483.9	10086.9	11995.8	3636.83	8644.78	1021.11	11749	11464.4	120393	120949	95134.8	124314	419165	264650	168109	99026	109669	510.553	216527	510.553	274069	257697	604489	148968	100736	131461	165264	328142	334884	245837	205022	246567	156740	129618	215042	5082.57	4063.79	2607.93	1103.74	14800.6	4214.99	4827.48	1820.75	3506.23	28946.3	16908
M130T390	130.159	6.50363	7.28804e+06	8.30579e+06	3.79403e+06	1.16123e+07	9.34594e+06	8.79862e+06	8.93826e+06	1.25119e+07	1.29036e+07	1.85629e+06	2.25854e+06	3.08503e+06	5.63627e+06	3.09618e+06	3.25435e+06	2.86366e+06	2.37045e+06	5.67769e+06	3448.59	3.10939e+06	3317.42	2.77326e+06	5.72601e+06	1.18033e+06	2.1269e+06	6.12728e+06	2.1579e+06	1.50193e+06	469808	816519	1.33825e+06	724740	446842	271855	348682	478889	2.2923e+07	1.64835e+07	1.31311e+07	1.93391e+07	1.74589e+07	6.07103e+06	1.71008e+07	2.08017e+07	1.78516e+07	422836	449330
M131T390	131.163	6.49901	656427	748471	337456	1.38329e+06	577416	802767	827503	956224	1.17817e+06	170951	215141	283713	536261	283570	302444	274631	231214	545738	2381.84	283580	2381.84	262827	532753	2381.84	199378	580960	212104	138254	37506.8	75159.4	80457.3	45075.7	20709.2	20546.9	29950.4	44457	2.09406e+06	1.57643e+06	1.20306e+06	1.90512e+06	1.81513e+06	540744	1.51292e+06	1.88213e+06	1.63668e+06	27487.2	30845.1
M132T114	132.102	1.89202	36718.2	40840.6	15404.6	15095.8	30958.4	26671.8	15169.2	31452.3	16787.8	1.67134e+06	1.37748e+06	971626	1.6406e+06	1.94784e+06	1.52359e+06	1.11896e+06	1.03874e+06	1.09051e+06	14766.1	3.74285e+06	9053.65	3.61577e+06	3.95392e+06	5.09652e+06	1.42638e+06	1.26132e+06	1.54989e+06	1.85332e+06	4.20616e+06	2.2093e+06	1.88542e+06	2.16418e+06	2.42822e+06	739930	758301	1.09304e+06	17402.2	12246.3	11010.8	23462.6	322801	15202.1	28387.9	16346.2	14971.4	194071	182674
M133T64	132.998	1.05973	260.684	260.684	521.369	260.684	260.684	260.684	260.684	260.684	260.684	95348.5	81810.6	97746.3	95663.4	92471.5	84692.2	76151.2	91717.3	100932	1521.64	103727	1046.86	102623	99238.3	2.19932e+06	96390.1	93534.7	99859.5	35952.8	95917	96668.8	106954	97824.2	95653.6	72044.7	112703	97299.2	1021.47	260.684	260.684	260.684	260.684	260.684	260.684	260.684	260.684	73069.5	67775.9
M133T85	133.032	1.42125	445.114	445.114	445.114	445.114	445.114	445.114	445.114	445.114	445.114	13677.5	21663	7666.81	33095.4	60804.6	27235.6	16740.9	5840.24	18969.1	445.114	52727.5	445.114	31542.8	43672.2	445.114	30044.3	11234.7	31795.7	28543.2	27067.8	16017.1	32832.3	15289.4	4063.01	7608.95	7849.6	7932.82	445.114	445.114	445.114	445.114	445.114	445.114	445.114	445.114	445.114	1223.33	6108.79
M133T76	133.06	1.26408	22922.2	2865.51	714.074	4615.38	27689.3	15271.3	9494.16	13726.7	13827.7	113697	76149.4	59405.1	62805.6	128691	97372.9	82216.9	76116.2	60726.1	6253.17	197202	5609.18	88991.3	103330	1.0688e+06	83022.8	57723.1	80108.2	142618	219108	234835	71604.8	78155.5	90514.7	42570.9	34658.2	64369.1	1159.63	22206.7	27296	4803.93	12461.1	9417.32	1522.08	11145.6	3555.45	10463.5	3871.48
M133T114	133.105	1.89257	341.745	32335.6	17853.7	15446.2	20244.1	22035.3	17917	22314.1	19848.4	125359	106592	69929.7	119386	119075	92371.7	77069	73341.4	82109.8	14369.4	256138	13049.7	258856	281065	231257	111479	87749.7	106045	127635	292829	162811	133082	154475	177593	42938.9	45494.8	79307.6	21206.4	13972.7	10905	19779.6	16700.8	14852.6	23303.7	19941.2	17476.6	11342.8	11945.7
M134T64	134	1.06833	2252.51	3865.4	762.262	5109.61	3938.67	2315	1948.8	2233.62	4011.36	13742.6	13006.3	15529.2	13839.7	18650.5	9939.84	12465.3	14103.4	15626	3591.05	15976.2	3601	16761.2	9636.86	250721	13480.4	13082.7	15690.5	16278.5	14634	15065.9	17667.1	16037.2	17959.7	14299.6	14216.2	14265.3	3951.72	3624.64	3995.68	1356.65	3135.6	2693.26	2683.54	6041.14	3026.89	6520.42	4977.17
M135T64	134.996	1.0685	4008.7	7802.25	4611.98	5209.17	6707.44	5136.34	6420.58	4113.46	6255.56	15183.9	11764.4	13177.2	13369.7	13813	13761.3	14737	5451.16	14922.4	5051.04	14993.7	6178.53	14967	14022.1	185268	2984.71	9659.31	15332.8	18602.5	13676.5	9645.21	15353.5	14664.9	15863.1	16555.3	15691.7	14030.7	7264.94	3221.25	4446.39	4053.9	5255.69	4843.43	6194.59	7349.49	4740.71	4302.47	11876.9
M135T75	135.048	1.24245	3920.97	16845	9252.02	824.145	10700.7	9204.73	9974.5	13198.4	12493.5	1.02178e+06	784449	665187	783405	1.38482e+06	1.08836e+06	843164	814438	730499	9947.32	1.23269e+06	266.702	1.50085e+06	1.42824e+06	1.52531e+07	1.06908e+06	833195	1.03792e+06	706164	1.14071e+06	1.07839e+06	954488	1.09052e+06	1.06455e+06	994247	877269	1.23493e+06	11084.7	1036.32	7930.08	10363.8	9499.88	7492.02	10828.2	8704.41	10578.6	368497	307049
M135T1056	135.081	17.6043	53761.5	103953	28651.6	56718.1	78016.6	64183.5	24702.9	54779.5	69064.9	3815.83	524.239	2566.72	2626.51	4912.93	2757.29	2673.75	1582.21	1660.99	2229.52	1515.97	2095.01	573.67	4356.29	270960	748.44	1650.98	567.679	572.659	4513.44	1091.89	2031.08	1648.08	1026.23	634.092	3632.65	2515.04	120722	81302.9	59409.6	120617	111432	85171.8	93854.5	95662.7	60543.4	3960.63	3188.07
M136T74	136.051	1.23614	22918.9	8820.74	2648.16	10042.8	16764.2	16876.2	1676.42	27056.3	7266.11	61729.4	45419.4	37784.2	50097.7	82083.4	66419.1	52659.2	49203.8	42603	1109.19	74495.3	394.447	86887.8	87194.3	435125	64719.2	50265.8	62632.2	41886.7	68507.7	64247.8	54780.9	65377	65076.6	56220.6	48217.4	77101.3	5337.68	5742.7	9210.38	2547.09	4868.49	4562.06	3668.88	2145.37	6724.47	27447.2	18485.2
M136T119	136.076	1.98017	154.032	154.032	154.032	154.032	154.032	154.032	154.032	154.032	154.032	25505.9	21301.6	12605.4	81669	99227.5	54988.7	32684.1	56544.6	12818.6	154.032	202861	154.032	277304	246847	224572	110455	74929.7	134733	192621	415938	721108	293533	233499	297111	85884.7	67331	175729	154.032	154.032	154.032	308.064	154.032	154.032	154.032	154.032	154.032	6723.88	2244.98
M137T81	137.002	1.34947	357307	510491	194555	390722	362994	303645	89939	423800	373554	10017.6	4657.14	5809.35	3389.06	20911.8	15109	9282.27	9329.86	5084.84	496.021	49294.7	496.021	84979.3	71114.2	82179.9	18315.2	15881.6	16322.8	25375.3	38711	25225	31035.8	37500	39276.2	18200.7	992.041	14212.6	271543	189297	253054	174955	251549	164645	130014	60236.8	157326	2966.63	2447.94
M137T74	137.044	1.23646	232441	227151	89044.7	134554	163825	197849	57927	248115	160867	45214.4	33965.2	28798.1	39910.9	60197.2	51571.8	37466.4	37071.6	30959.4	389.413	55399.6	389.413	60628.4	66727.1	500797	42433.6	37320.1	42843.5	31640.8	51949.6	47626.5	40619	48723	48141.5	42993.2	40845.3	55930	134959	122124	148483	106774	153764	105373	85291.2	34261.6	117909	12517.4	15797.8
M137T168	137.046	2.80175	161.753	161.753	161.753	161.753	161.753	161.753	161.753	161.753	161.753	136887	65483.7	17283.4	6793.97	88044	90387.8	50736.6	120919	11924.8	161.753	1.29647e+06	161.753	1.37604e+06	1.33038e+06	2.68165e+06	311713	344964	530059	433908	840043	832479	279469	482555	592736	123425	81069.6	206251	161.753	428.786	161.753	161.753	161.753	161.753	161.753	161.753	161.753	14533.2	3145.99
M137T603	137.06	10.0461	191979	211920	76358.4	168181	98383.2	143942	41377.8	197376	153840	61027.1	91546.9	97726.7	217237	149074	72529.9	80079	85416.8	159175	114.935	115743	229.87	146795	144363	66786	113327	93174.5	74635.9	152799	94102.9	119692	161149	91079.8	120209	91688.2	48518.2	91432	125322	109317	126705	82409.3	102033	93474.6	94011.9	40483.5	100040	4676.65	6015.69
M138T81_2	138	1.34988	55335.4	53747.5	29096.4	53031.2	49613.8	46423.1	13850.6	47278.4	56217.2	3810.31	1643.51	505.874	1761.48	5129.7	3273.98	2751.53	2689.33	1799.6	252.937	4701.22	252.937	5316.5	4012.93	252.937	2808.17	2694.15	2641.39	3544.84	3254.21	3967.16	4196.94	4026.84	3804.73	2707.31	2390.79	2482.74	34743.6	25986.7	39995.3	26346	47285	26452.9	8811.38	5737.26	10957.2	7290.27	953.937
M138T81_3	138.018	1.35087	74170.2	94565.6	37494.2	86303.4	73293.7	61630.4	13667.8	72531.7	81330.1	3810.31	1643.51	505.874	1761.48	5129.7	3273.98	2751.53	2689.33	1799.6	252.937	4701.22	252.937	5810.88	4012.87	252.937	2808.17	2694.15	2641.39	3544.84	3254.21	3967.16	4198.81	4026.84	3804.73	2707.31	2390.79	2482.74	56952.9	43499.9	56896.6	31190.5	46619.2	38681.2	16086.3	9588.23	38152.2	3505.38	6750.01
M138T84	138.055	1.40122	5464.69	1082.86	704.879	2894.35	15864	5580.08	736.635	3446.36	1822.78	1.03886e+06	738806	551620	1.04169e+06	1.94874e+06	1.49278e+06	845380	821806	212860	826.337	1.92e+06	459.01	2.00734e+06	1.94436e+06	5.78159e+06	936541	747430	891007	1.15857e+06	2.0898e+06	1.60996e+06	1.37886e+06	22781.5	25151.6	248682	372079	683336	2906.13	6524.83	5858.29	6402.43	8836.74	5322.5	1461.56	486.859	847.138	141118	79305.6
M139T71	138.907	1.18197	304.985	304.985	304.985	304.985	304.985	304.985	304.985	304.985	304.985	609.969	4466.68	7961.41	3097.18	3811.83	2597.92	3051.34	2639.83	8771.9	304.985	3648.85	304.985	2124.86	2712.78	304.985	3054.44	7990.25	5459.26	304.985	4910.14	2352.58	1577.88	3129.36	2827.41	9458.55	7495.64	3421.44	304.985	304.985	304.985	304.985	304.985	304.985	304.985	304.985	304.985	35193.3	47907.7
M139T84	139.058	1.39313	270.6	270.6	270.6	270.6	270.6	795.153	270.6	270.6	799.595	77623.5	45973.7	45775.1	79717.9	148697	115476	64502.8	63479	46751.4	270.6	146754	270.6	157711	154598	259800	71634.7	56887.1	66736.5	92673	163062	124774	106378	77668.1	105641	42465.5	28300.4	51424.4	270.6	1322.75	622.014	644.482	541.2	579.039	1517.24	2477.88	1540.58	3420.06	9626.31
M139T1289	139.148	21.4854	46462.5	65625.3	7525.94	21015.7	64509.7	60626.1	11486.8	37864.5	19835.1	8636.47	7398.59	7114.11	7153.64	10814.3	8446.71	7380.96	7962.41	7102.65	7798.37	9537.49	8889.76	9584.23	8788.26	961890	9470.93	7894.84	6857.7	7435.19	11549.8	9344.69	8004.63	6711.23	8945.59	9123.66	7923.01	9274.79	62217.9	46622.1	40726.7	38932.3	57499	48280.2	12818.9	9471.52	27692.6	7945.67	8256.68
M140T79	140.068	1.31454	6955.14	5269.65	2894.82	3612.98	3384.6	4855.63	3714.06	4653.92	4685.78	39456.3	26683	27957.6	22425.5	61567.6	33482	22785.8	23225.3	30441.1	853.631	72831.9	989.882	28337.2	32878.2	3.94426e+06	34917.4	29663.7	51474.2	32358.6	153978	62545.5	26864.3	44641.1	48366.1	27576.5	18897.1	38423.4	5796.78	1136.91	5186.65	1149.56	2011.52	5305.25	5186.63	2457.11	3178.78	11260.7	6761
M141T71	140.904	1.17597	250.909	250.909	250.909	1946.87	250.909	250.909	250.909	250.909	250.909	4399.1	697.247	1903.97	4563.47	3624.14	974.795	1505.35	3689.57	3771.73	250.909	2258.18	250.909	1098.71	1173.9	250.909	3094.56	4533.16	5481.58	546.624	4985.27	1859.41	2207.78	4672.99	1818.4	6428.13	7200.87	2065.88	250.909	250.909	250.909	250.909	250.909	250.909	250.909	250.909	501.817	24820.6	34561.1
M141T69	141.007	1.14248	4473.96	4451.9	2103.22	7429.55	5800.65	3675.04	2614.31	7618.95	4379.78	50214.2	31006.8	45964.7	35856.2	34320.7	31725.8	53564.5	49186	55601.1	2069.35	48735.1	398.466	33500.3	37438.6	398.466	60809.9	62026.8	37765.2	136680	23858.4	65444.3	107092	57624.4	33840.4	51602.3	60440.4	15469.2	796.931	3269.57	4112.17	1422.63	4973.13	5088.35	1721.37	398.466	4979.48	14832.9	8423.03
M143T80	143.082	1.32839	4872.4	2793.59	1826.77	5543.29	1653.74	1742.18	2741.63	2568.84	3873.51	2.05153e+06	1.63481e+06	1.8082e+06	1.24531e+06	1.60343e+06	1.33416e+06	1.42409e+06	1.39952e+06	1.67057e+06	1099.61	3.36789e+06	2222.21	1.64474e+06	1.67279e+06	7.04151e+06	3.04252e+06	2.71035e+06	2.9932e+06	2.32356e+06	3.92993e+06	2.54365e+06	2.02172e+06	1.53563e+06	1.97432e+06	3.09666e+06	2.95357e+06	3.18016e+06	4175.97	4320.25	1457.4	3943.67	665.899	1810	6660.24	3382.13	4979.85	387953	276845
M144T951	144.07	15.8492	43260.6	38571.1	3719.71	33678	43344.7	32437.4	26793.8	59976.3	34760.4	247.089	5318.16	628.305	955.063	1918.87	5669.39	494.178	247.089	2521.29	8470.65	637.286	9248.49	714.04	495.737	950374	2384.36	1242.29	247.089	722.661	2655.31	2512.87	1233.32	247.089	247.089	810.586	7424.54	3190.36	44686.1	28422.1	24270	39812.2	34706.8	33940.2	29396.5	25538	31957.2	7792.3	6776.12
M144T80	144.085	1.3253	4984.39	3538.69	3825.91	5345.24	2452.74	3900.19	4263.81	7256.18	5464.36	143134	96473	123555	86639.8	111317	78699.1	94297.7	100040	116879	4374.85	229769	5312.32	112245	121555	309937	220788	194185	220389	159628	279173	177739	144511	106227	136330	229807	209399	231815	8915.98	6662.47	3877.54	6460.82	7504.32	3134.67	8309.32	10016.8	7005.32	28968.9	19088.5
M145T81	144.988	1.35017	118626	160697	54955.5	112640	105185	84924.7	17389.1	137188	97456.1	9584.93	5883.59	7249.26	4541.58	7219.64	6399.29	1781.7	3587.93	5913.93	289.759	13889.3	579.518	18193.8	15223	143337	9766.31	4147.27	6568.45	5074.53	15289.7	16004.4	13833.9	9512.54	16164.7	4248.84	5564.59	10365.1	84941.6	55666.9	72463.2	48891.5	71575.6	51907.1	30411.8	22349	45492.4	1067.42	1297.45
M145T776	145.05	12.9285	15092.7	23400.9	11007.7	24293.4	20526.1	19947.3	5460.59	22204.6	24219.8	692.167	999.408	768.455	2825.8	2083.34	1617.2	795.638	2921.98	844.623	5530.49	1321.52	5864.81	2449.63	2351.92	634809	4620.86	1443.77	2260.74	985.664	1313.27	2323.91	4826.16	2808.46	1502.5	1695.37	3990.85	1621.72	19319.3	14765.4	12493.3	5128.23	2543.61	20118.1	22812.9	14161	13216.9	4145.94	4474.48
M145T477	145.078	7.95742	13367.9	31385.5	4301.72	32124.5	11538.7	18232.3	4579.04	25941.9	23418.9	2124.82	570.819	2750.2	6642.49	1021.19	3185.96	2092.69	1782.67	2966.42	2182.57	1875.12	1321.59	1107.17	859.646	309147	1876.34	645.165	1807	846.347	1390.24	833.965	836.937	1069.5	1206.02	431.452	2227.04	599.862	17175.4	10137.6	28601.9	6552.96	19708.5	10915.1	4947.22	3428.98	7974.84	1364.2	2066.17
M146T81_1	146.007	1.34953	394171	554551	208638	472178	454508	326603	104794	438026	417846	234.145	487.702	234.145	234.145	234.145	234.145	234.145	234.145	481.405	234.145	234.145	234.145	234.145	234.145	234.145	234.145	579.681	234.145	1352.82	234.145	611.196	709.588	631.059	468.29	1722.75	1144.57	234.145	321807	246274	291052	197646	268907	213083	131421	85243.1	167752	5483.74	12050.3
M146T64	146.03	1.06554	171.282	171.282	1306.27	171.282	583.001	171.282	1705.53	609.957	768.667	18973	20582.6	22036.7	22443.2	17577	19890	19495.7	22352	23967.3	1535.43	21695.5	171.282	21561.4	18063.8	585745	22191.6	21122.8	19322.2	28396.3	26064	23918.5	26099.8	22525.5	25620.1	20479.4	22615.8	18851.7	2317.06	580.235	1008.89	840.154	1485.98	171.282	651.59	391.877	1227.37	10315.5	14282
M146T353	146.06	5.88298	10907.6	14387.7	7244.72	6535.57	10933.6	9862.87	6705.54	11886.7	7321.41	856.292	921.36	635.42	6427.02	6791.09	2005.52	5704.41	3906.06	5859.47	5139.77	6377.59	5085.81	29961.2	27127.9	771788	13440.5	8822.22	7946.22	13284.9	34212.6	32010	23222.6	18565.5	22904	3794.75	1514.89	4534.9	8634.78	5573.2	5619.28	9731.73	7701.59	6847.26	10602.9	11262.7	8586.96	5270.04	3674.94
M146T81_2	146.118	1.34358	758.857	21773.4	9507.41	708.423	2722.25	959.427	10239.7	875.336	9837.56	112318	83299.1	63838.8	95646.8	240393	192826	98380.7	96937.9	75521.4	8256	96707.5	9107.02	186246	177118	278183	67345.8	43871.7	56043.6	127952	319964	250387	243909	177949	236512	57750.5	44515.7	66356.1	15715.7	8844.2	9781.66	12305.6	12044.8	1561.95	16944.6	18324.2	9974.91	32752.7	22439.5
M147T81_2	147.005	1.3496	60736	82984.8	29716.6	62967.5	64690.9	49534.5	10101.2	56993.4	58547.2	3217.02	4002.23	3541.12	3185.59	4390.89	4671.45	4803.33	4723.67	5668.08	685.687	2736.91	685.687	6938.94	1371.37	685.687	6136.45	3775.83	3339.89	3796.29	10320.2	3665.09	5282.84	3929.13	3751.26	8074.73	7459.48	5251.08	47252.7	36363.4	44502.7	27238	39591.2	33327.8	22663.2	10325.3	28050.8	5906.31	8857.13
M147T776	147.065	12.9354	118313	101880	36092.1	94107	93105.9	86988.9	27838	78365.1	120211	3623.03	10459.9	8698.8	14205.3	10205.3	2024.19	7005.24	8538	11812.6	25913.4	5802.27	28390.8	5808.32	8410.91	3.85624e+06	7036.28	3465.62	731.904	12395.6	4666.54	7127.16	16199.5	5856.43	7071.19	2349.48	7996.5	5594.99	107117	90932.1	58332.3	28945	73393.8	59378.5	122198	73354.5	66230.6	26899.4	25422.8
M148T72	148.004	1.20325	8474	4580.04	5193.41	7580.42	3183.22	4066.88	2082.26	6709.37	6901.07	46515.6	25517.5	18316.4	28353.8	72477	54351.2	30463.4	37504.5	21403.1	231.668	73818.2	469.225	61205.3	17099.4	1.45605e+06	43341.4	22179.8	42792	20150	89801.5	56063.1	24524.6	29869.8	42814.8	24737.8	12673.7	14386.2	1984.29	3869.88	4945.17	2861.16	4554.01	3609.92	2477.13	463.335	3283.15	14692.8	6774.4
M148T76	148.043	1.26823	13996	16280.4	7785.83	11266.5	13094.4	9738.07	3866.58	12893	13362.2	37677.6	30701.8	25116.3	1908.51	9584.8	32327.2	2787.84	4188.76	3360.61	260.259	111227	520.518	71012.9	44291.8	457256	53348.9	2860.77	42275.9	18661.2	46023.7	8735.86	5630.57	5712.06	54902.7	10773.5	4799.27	5991.65	10884.6	6380.12	8577.32	5824.79	9459.15	6603.62	4709.5	2567.52	4896.01	5870.66	6112.33
M148T74	148.061	1.23042	120.293	120.293	120.293	120.293	120.293	120.293	120.293	120.293	120.293	104076	103595	67233.9	140138	259751	192206	92039.1	99953.4	68306.8	1193.99	160013	240.585	194327	172504	4.13478e+06	110598	54424.3	92882.3	54490.6	95090.7	64269.3	69876.2	56714.2	81024.9	64455.1	50270	41466.6	120.293	120.293	120.293	120.293	120.293	120.293	120.293	120.293	120.293	102190	65532.7
M149T761	149.024	12.6806	384975	679674	399060	444033	486483	444655	183566	412382	372874	26873.8	26225.4	15982.3	13380.4	21966.3	9100.88	13480.3	24607.1	14302.5	1468.96	41017.3	605.928	13411.4	12233.5	55368.8	23213.3	11631.1	45731.2	2147.31	45463.8	27389.1	12110.2	22249.2	8996.87	51163.2	30178	61030.3	859067	518845	406992	786425	535078	501403	499099	620172	393338	334831	397024
M149T1256	149.024	20.9327	52069.5	128149	23380.2	38875.7	14649.6	20315.3	23154.7	45218	55780.8	1805.58	2403.52	1006.24	2042.8	1783.12	2675.85	1061.53	1102.64	784.319	557.292	2100.56	718.282	740.722	1589.5	186263	2926.68	991.433	939.169	1285.95	3300.98	852.647	1487.29	1317.6	1375.32	686.68	3523.59	2140.12	107712	46913.4	35426.2	62071.8	49729.8	39848.9	64123.4	77920.7	49397.1	879.065	1605.02
M150T761	150.027	12.6802	32547.5	55024.6	29021.3	35841.4	40190.2	38229.7	11298.9	33391.1	28448.1	985.023	544.412	635.489	1121.33	1538.36	789.216	2220.05	1014.88	1234.09	1838.04	3131.12	1468.86	1185.46	813.66	169957	2043.35	2089.48	3499.5	751.573	2491.74	890.638	583.416	2675.15	554.693	3939.22	861.596	6264.38	66180.1	42488.2	1880.43	65675.4	49883.8	41512.3	39261.2	28392.7	29198.5	27959.9	19417.2
M150T85	150.059	1.42092	23682.3	34968.3	19890	20967.7	26717.7	27045.8	22034.5	23113.3	25990.8	48834.2	76023.1	27522.9	105714	182367	89148.3	50992.7	41317.3	60254.1	21294.1	166746	21508.4	104302	135047	214416	99051	75952.1	93246.8	91361.2	102327	58212.8	115383	57196.6	11054.1	20344.8	28008.3	27692.4	28908.7	17116.2	16602.4	21712.8	21069.2	17584	27427.3	26913.2	21019.1	6602.25	10684.6
M151T64	151.035	1.06593	830.946	1721.43	2132.05	1480.02	640.097	634.501	414.594	669.5	610.393	470902	481129	454188	456050	486579	417839	454457	489084	461166	4580.74	587624	2317.36	518697	497703	1.37736e+07	511193	516934	514048	673849	537344	593768	630700	554765	498790	480865	521896	543157	4701.42	1283.01	2580.49	1896.94	2792.85	530.875	2514.39	2687.4	3044.64	393770	330477
M152T64	152.037	1.06418	4536.2	1652.11	2790.52	2617.64	1470.18	2787.65	4479.49	903.175	2283.53	97638.9	96649.7	90475.6	89907.6	96644.1	87426.6	96053.6	86993.1	94155.8	745.784	102414	1446.09	92212.1	96917.1	677273	97364.5	93378.7	90593.5	128161	95808.5	107632	114806	99189.4	91050.8	97257.2	95593.4	100131	1175.31	346.7	2671.59	346.7	4780.93	2917.76	5613.49	346.7	2984.03	76506.5	62851.2
M153T81	153.01	1.34518	102105	128296	47084	106697	101666	83605.9	10593.1	109570	87160.9	3041.29	1785.56	2998.31	1964.23	3605.49	3429.25	2459.32	2447.34	1791.24	3544	2159.39	3083.07	3635.94	1893.05	293834	3909.77	3485.89	2969.99	5378.37	1624.06	2179.44	6089.41	4378.27	2407.83	4743.47	5494.99	2735.97	67524.5	49155.7	71048	45153.4	63449.1	52211	19914.5	8722.53	38982.1	1391.49	827.348
M153T64	153.033	1.06485	3658.74	5873.93	1736.37	4634.16	4562.62	4557.11	2915.35	2482.48	3202.14	81636.4	79115	71128	70389.4	78088.2	76452.1	78555.6	77220.3	77450.9	3540.76	84701.9	4249.37	78643	81549.6	2.4866e+06	88775.7	86803.9	74217.6	104249	82689.2	83951.3	97231.3	80968.6	73206.4	81768.4	78160.9	78627.2	4697.75	3731.93	3386.58	1590.69	2721.67	3655.89	2955.14	7844.12	4646.26	56893.1	55416.9
M153T951	153.075	15.8501	45924.4	59634.4	10373.9	39226.3	48294.3	35303.5	29077.4	59393.5	34114.1	256.214	256.214	256.214	1620.06	256.214	256.214	1062.56	772.058	1113.12	256.214	256.214	256.214	512.428	1144.3	256.214	256.214	1195.54	256.214	256.214	256.214	256.214	637.562	256.214	256.214	256.214	256.214	256.214	45178.9	30706.4	26276.1	34306.4	35653.7	35092.1	27409.1	33913.6	38476.2	256.214	256.214
M153T1289	153.164	21.4835	44473.5	67630.7	7433.41	34978.7	60129.6	58676.2	10791.8	39951	35138.9	2695.36	2695.36	2695.36	2695.36	2695.36	2695.36	2695.36	2695.36	2695.36	2695.36	2695.36	2695.36	2695.36	2695.36	2695.36	2695.36	2695.36	2695.36	2695.36	2695.36	2695.36	2695.36	2695.36	2695.36	2695.36	2695.36	2695.36	57974.2	42928.5	41623.7	41266.1	55404.6	49220.5	24120.6	9355.02	27939.6	2695.36	2695.36
M156T741	155.541	12.3524	13692.4	13324.6	9976.95	8609.88	5768.86	21053.9	17967.7	4282.56	17408.1	20970.2	18181.5	14099.1	13155.9	17218.3	16535.3	16796.7	14218.5	16367.3	883.227	7194.03	883.227	1766.45	18211.4	883.227	5998.13	11610.5	13131.1	4088.98	10333.8	6348.89	3818.19	20686.2	5999.81	16852.5	7881.14	17169.5	20659.8	11365.4	16213.8	6725.94	13664.3	2744.38	16943.1	16808.1	13463	23318.5	23103
M156T64	156.014	1.05933	219.755	219.755	219.755	219.755	219.755	219.755	918.462	219.755	722.196	115664	114098	112901	103261	117271	111596	109143	118470	115766	495.701	131591	440.032	121799	120895	2.79622e+06	112110	114769	129021	147985	110351	118966	123312	121741	118558	114529	110666	122886	1136.18	439.51	219.755	219.755	219.755	219.755	219.755	219.755	219.755	94707.1	87186
M156T80	156.139	1.32957	29128.3	35468.1	17093.7	28521.7	32622.3	21069.5	4197.17	30320.3	38250.4	984.524	869.57	544.292	480.213	1417.22	981.517	685.513	140.535	697.429	281.071	140.535	647.634	706.755	583.068	140.535	555.139	140.535	675.739	686.42	689.913	1305.51	1708.17	140.535	140.535	1802.17	743.408	523.585	35973.7	52393.3	28052.6	25288.9	39028.8	45572.6	46735.1	30462.1	30863.4	564.334	643.569
M157T64	157.016	1.06418	4907.62	9214.15	3929.09	6227.9	5709.12	6077.26	4852.38	4815.54	7333.24	14211.1	19134	18558.4	17915.4	21305.9	19915.4	17829	19857.7	19306.7	7817.46	22941.8	5858.97	20666.9	21561.2	440926	18931.4	17888.9	21743.7	23399.7	17815.3	22196.7	22564.9	21273.1	18989.1	21240.4	19371.7	19536.8	6461.87	4992.65	5254.28	5396.81	5291.78	5419.46	5774.21	8259.4	5223.22	15842	13865.3
M157T81	157.035	1.35087	162749	168763	73384.5	150824	134594	119647	25879.7	166604	139724	12901.9	8497.7	675.374	672.745	15418.4	1080.99	2802.26	10085.4	587.61	12639.6	16466	13665	17223.9	15690.2	1.60075e+06	3929.99	2173.54	8884.81	741.929	1046.95	3859.85	1342.92	4587.72	11697.5	6919.35	5596.45	10003.9	88221.9	70372	102253	69258.5	91104.2	75356.1	48180.6	11243.8	68536.3	40794.9	63750.8
M157T991	157.078	16.5122	19199.3	23506.7	12498.5	11830.5	37066.7	20933.7	6164.03	29827	11518.4	256.864	256.864	256.864	668.204	256.864	256.864	256.864	256.864	256.864	256.864	256.864	256.864	256.864	1989.82	256.864	256.864	1013.99	256.864	757.845	256.864	256.864	826.229	256.864	256.864	256.864	256.864	256.864	53677.9	36513.6	35277.2	32706.4	35216.2	28351.9	40005	37603.6	33485.3	256.864	256.864
M158T64	158.012	1.0624	68663.3	113686	61079.2	72599.2	82519	75080.3	73867.4	72501.4	80397.6	20283.4	15597.2	13897.3	17842.3	17101.4	16583.1	16119	16015.4	18019.1	60985.2	21556.3	67775.8	21028.2	7782.92	7.82612e+06	16223.8	20423.3	17582.1	20375.4	17568.5	19595.2	15997.4	18139.5	15513.7	16378.8	15971.8	18436.8	99031.3	70834.6	62893	58528.8	72400.2	54440.6	79243.5	86700.7	65660.7	14504.6	13670.2
M158T1030	158.085	17.1679	44998.3	70227.6	10003.1	18047	71277.7	43554.6	32631.4	41772	6996.09	242.613	242.613	242.613	590.743	242.613	242.613	242.613	573.807	242.613	242.613	952.569	242.613	1760.68	1520.28	242.613	611.84	722.218	242.613	242.613	242.613	242.613	649.008	242.613	242.613	242.613	242.613	242.613	81313.8	61076.4	43159.3	51705.9	59618.5	52277.8	51410.6	50279.3	47850.3	242.613	242.613
M158T730	158.154	12.1683	491796	642373	466183	1.11996e+06	569711	379743	270660	632593	983353	137638	140309	265374	479393	212925	165493	248965	211123	287298	8222.67	108179	8643.37	92607.5	240389	882963	95847.8	205894	68172.4	57631.5	49704.4	37108.2	47411	53122.3	15405.4	33428.6	36385.6	53225.8	758668	450512	637873	621518	426592	378427	364516	1.13827e+06	838058	33536	26794.9
M159T85	159.014	1.4241	21461.4	31842.4	19592.2	24136.8	24575	23346.4	23411.8	20843.8	25535.3	23311.9	20380.5	5935.88	7245.85	21826.9	17783.9	37266.1	27516.5	17464.5	22128.5	26914.9	21700	28421.7	29501.9	2.66134e+06	32025.1	28368.4	28148.9	41657.1	17934.1	38685.8	53937.9	37406.3	25147.7	21282.3	15998.7	13047.7	26037.4	19075.9	19206.6	18271.9	2878.44	18399.9	25788.5	25347.7	18932.5	3253.08	1367.48
M159T651	159.081	10.8568	44516.5	56443.7	19025.9	54794.9	54875.1	44393.6	4593.79	49530.3	63243.4	1043.52	1153.21	3016.34	7865.82	3074.94	1206.72	936.533	1117.04	2243.83	100.277	1694.38	100.277	1184.12	1847.82	100.277	1212.15	2299.53	626.476	1838.15	1674.98	1648.13	2671.93	1093.59	933.399	591.78	427.731	1234.03	76336.3	66201.1	100.277	68719.1	69808.8	73103.3	110752	71157.7	51782.2	100.277	100.277
M159T1072	159.093	17.8616	53226.4	42414.3	18824.8	16797.5	29178	45737.7	38411.1	36745	39074.9	914.483	4591.48	6820.58	7440.59	2383.23	3224.06	5111.38	2259.01	7312	261.896	9322.31	261.896	16639.2	13069.5	261.896	2433.75	818.596	1063.81	261.896	2106.55	1180.6	660.877	636.263	586.592	523.791	261.896	261.896	28810.3	26511.6	15980.8	31555.4	25932.5	21015	40919.1	33775.8	22064.3	261.896	2691.44
M159T730	159.158	12.1671	46460.7	60787.9	43783.2	113275	51810.1	34834.5	24970.4	62438.5	92348.3	6676.49	12097.6	25434.1	46049.7	19013.8	11363	25213.5	859.132	28629.5	114.212	8589.4	228.424	6208.15	24241.1	47182	5918.04	16710.4	2009.95	3248.11	1937.35	2727.58	2796.55	3403.07	1006.17	2180.75	2493.29	759.695	71896.7	42158.7	61452.5	63201.4	39390.7	36821.3	33745.9	109067	79615.5	1900.6	580.58
M160T84	160.037	1.3982	1720.15	5331.4	2336.43	2150.19	3822	3674.9	3873.51	2848.82	1792.86	31635.8	19767.1	10176.4	28555.8	73570.8	50364.7	12608.3	13368.2	10972.8	8525.14	69918.9	8270.74	65693.2	68031.3	2.15595e+06	31604.4	23415.9	31917	35007.2	90134.2	65723.9	41446.6	46403.6	66062.9	20429	11261.1	27601.3	4153.68	3556.21	3622.54	950.489	2929.83	3226.58	4484.22	6641.57	3545.46	3064.27	1546.76
M161T761	160.544	12.6783	23574.8	28500.2	21643.6	19496.3	26687.7	15547.4	6987.52	20269.4	8422.57	634.352	740.561	593.093	235.331	235.331	235.331	235.331	470.661	1755.46	235.331	235.331	235.331	235.331	235.331	235.331	914.151	235.331	1786.73	235.331	576.438	235.331	235.331	235.331	235.331	976.982	2017.16	1812.68	39226.2	21440.3	11840.2	29993.2	235.331	13309.7	21703.4	27094.2	13645.8	22921.3	25043.8
M161T63	160.993	1.05793	4318.18	4318.18	4318.18	4318.18	4318.18	4318.18	4318.18	4318.18	4318.18	28358.1	25934.8	26073	22600.1	27298.7	25181.7	20169.6	19851.2	24213.2	4318.18	30100.7	4318.18	27049.7	28617.4	644241	26676	27162.8	25451.7	21046.6	29506.1	29783.3	25553.5	26937.9	24524.6	24826.4	18006	34936	4318.18	4318.18	4318.18	4318.18	4318.18	4318.18	4318.18	4318.18	4318.18	26659.2	23393.6
M161T77	161.057	1.27758	7903.08	77086.3	6338.25	7700.57	8963.39	72942.9	2708.15	46232.2	7398.99	24841	7106.62	2616.53	5689.76	6315.95	11566.5	35453.4	22810.8	5703.65	360.739	33149	360.739	56234.1	63263	73231.8	27624.7	48825.6	18867	16522.7	3829.72	14042.8	32117.7	5922.2	11963.3	12112.1	21515.2	1152.79	28180.4	71169	16956.7	67885.8	28758.9	106224	8620.42	32081.2	11277.7	5047.94	5022.09
M161T775	161.096	12.9229	9267.12	27358.7	14372.7	14709.8	17347.6	8659.11	29774.4	4525.44	9883.75	4330.66	3070.86	5757.21	2123.11	2330.7	2269.07	1507.76	2127.07	3885.21	1968.06	4493.09	3741.55	5695.82	3805.56	174463	823.362	4646.97	1514.33	4275.5	2093.68	1267.11	3853.6	1995.38	3725.09	3474.27	3841.36	4207.81	20979.8	13828.9	8193.18	11538.1	14567.6	7173.84	19308.7	28034.1	6656.78	33198.8	30122.5
M162T82	162.076	1.36197	1958.22	6134.69	310.796	758.21	1901.11	6292.58	310.796	3379.8	310.796	40711.2	67466.2	52200.6	135407	134580	129356	32906.9	30790.2	39011.4	310.796	75795.4	310.796	118601	137498	345751	41148.6	15715.2	36408.6	26407.7	38949.6	55702	49968.3	43243.2	51688.6	797.675	1589.24	3517.46	2651.32	7593.19	695.065	5749.9	2642.78	7776.51	3624.7	1570.93	621.593	6006.21	7774.93
M162T75	162.113	1.25303	2320.1	5914.33	305.133	645.17	1898.71	726.036	305.133	3569.9	305.133	351505	207945	182304	98133.2	392711	299266	265934	260286	178008	305.133	416601	305.133	373734	358961	2.89687e+06	285770	201332	267474	260134	534447	393216	211485	252449	262138	253120	218825	348593	2556.63	1479.27	1331.66	2051.09	2641.58	2235.81	3625.18	1788.93	610.266	157462	99116.8
M163T972	162.614	16.1962	30183.9	45767.8	9093.44	33940	28339	22729.7	17481.1	28675.7	28728.5	243.445	668.966	243.445	1250.25	243.445	243.445	243.445	243.445	243.445	243.445	243.445	243.445	243.445	243.445	243.445	243.445	243.445	243.445	486.89	243.445	243.445	243.445	243.445	243.445	243.445	243.445	609.002	46478.6	22874.7	34823.7	32890.5	25250.2	24477.3	43763.6	35851.1	21413.9	243.445	243.445
M163T75	163.116	1.24306	3529.48	20756	1082.67	1052.75	4416.38	21370.7	388.03	13406.9	2389.32	16623.8	19030.4	13869.9	4135.96	30533	24416.3	19500.9	19890	10948.4	388.03	34273.7	388.03	27695.7	28169.5	171071	20925.6	12829.4	21708.8	20812	42500.3	27809.1	18556.3	22878.4	9362.85	23943	5887.9	30659.3	7188.58	23820.2	5416.01	17789.9	8938.54	29885.5	2929.86	5771.67	4361.78	13779.3	6267.65
M165T741	164.547	12.3506	11689.8	22888.1	24220.2	20578.9	25348.1	21272.1	18776.1	15781.4	28132.8	21124	22694.3	24023.5	2936.86	20921.2	24778.7	23348.8	21419	24319.9	1468.43	17896.9	1468.43	20724.3	24365.4	1468.43	17918.5	20413.5	16997.6	5251.32	6292.46	11626.8	14580.8	21512	18839.5	21213.4	7421.29	25335.2	17255.3	23063.8	19388.6	6709.3	1468.43	8057.97	10091.4	16510.1	9203.45	30872.4	31630.6
M165T119	165.055	1.988	2121.53	2121.53	2121.53	2121.53	2121.53	2121.53	2121.53	2121.53	2121.53	23019.2	20794.9	21277.9	97756	137144	102726	52661.4	76064.7	29071.7	2121.53	260022	2121.53	361572	358747	178166	158763	117620	158809	245840	562049	976849	374025	304182	382585	115314	85885.3	227225	2121.53	2121.53	2121.53	2121.53	2121.53	2121.53	2121.53	2121.53	2121.53	8661.88	4277.87
M165T89	165.055	1.4796	551.073	551.073	551.073	551.073	551.073	551.073	551.073	551.073	551.073	9247.06	3567.16	9709.8	5019.65	76334.8	56969.7	11475.5	12851.8	4415.77	551.073	139653	551.073	199951	111495	551.073	59843.7	47272.8	48464.9	131564	271158	66984.8	203274	130314	213294	63096.7	31776	13240.5	551.073	551.073	551.073	551.073	551.073	551.073	551.073	551.073	551.073	3815.31	1598.69
M165T776	165.076	12.9253	83303	83619.7	27585.4	86508.8	85668.8	73775.6	19744.3	89113.7	61061.6	3862.35	6503.31	11052.7	13533.9	4773.27	822.888	6294.84	6234.94	4282.36	282.299	3924.52	282.299	1657.13	6484.39	282.299	4891.89	8573.04	1207.56	5572.82	2437.69	13226.9	5396.97	896.922	3388.77	1027.45	4419.93	3383.92	85647.2	61371.2	87625.5	27913.6	65481.1	63984.4	89563.5	53413.2	51548.1	3555.54	3536.85
M166T74	166.054	1.2402	308.143	308.143	308.143	308.143	308.143	308.143	308.143	308.143	308.143	67481.2	54774.9	39426.6	33779.7	76665.7	71952.1	46182.6	37916.6	31957.7	628.971	206143	308.143	124429	120075	1.6416e+06	85742.9	60641.4	71930.8	49290.2	88659.9	51622.4	53638.3	62120.7	75869.2	25428.4	20854.7	37027.9	308.143	308.143	308.143	308.143	616.287	308.143	849.647	308.143	308.143	12344.4	11380
M166T196	166.087	3.27317	8989.73	8989.73	8989.73	8989.73	8989.73	8989.73	8989.73	8989.73	8989.73	330161	159567	61375.5	261884	567739	467399	304809	264169	213459	8989.73	626819	8989.73	1.22356e+06	1.03301e+06	724203	471246	356820	380406	436573	924704	1.00799e+06	902989	844049	1.01503e+06	335698	218159	347380	8989.73	8989.73	8989.73	8989.73	8989.73	8989.73	8989.73	8989.73	8989.73	82182.2	17979.5
M167T196	167.09	3.26242	231.551	231.551	231.551	231.551	231.551	231.551	231.551	231.551	231.551	22375.9	10950.4	5808.91	21237.7	60838.4	48999.4	28023.2	19773.7	21339.7	231.551	64089.2	231.551	131072	109998	40268.7	49537.1	27848.1	40346.2	41724.5	99005.4	109014	91194.6	86603.4	107819	28582.8	13992.6	33597.7	231.551	231.551	231.551	231.551	231.551	231.551	231.551	231.551	231.551	2493.22	463.102
M167T1030	167.091	17.1733	43585.6	60673.9	4285.79	15141	70870.7	42346.7	18135.6	54794.3	5797.55	228.963	527.21	228.963	538.212	482.395	228.963	457.926	228.963	228.963	228.963	228.963	228.963	2493.85	1619.34	228.963	228.963	616.656	228.963	228.963	228.963	228.963	228.963	228.963	228.963	228.963	228.963	228.963	75526	55819	33877.5	45545.6	49938.4	50183.2	40605.4	49402.6	39215.2	228.963	228.963
M168T733	167.57	12.2223	25817.2	34274	11341.8	19623.6	23654.8	6347.1	6472.66	22133.7	12975.9	1610.14	661.651	1482.93	4092.68	8066.96	1566.89	2130.48	610.028	2877.34	185.327	2589.76	185.327	5052.84	7401.2	185.327	3729.27	3780.72	863.213	4494.93	1929.81	4357.2	5222.51	1458.65	2679.81	3730.82	1993.69	1984.46	29493.6	31144.3	29518.4	23552	27898.7	26393.5	46722.9	11855.3	23244.2	185.327	185.327
M168T1072	168.099	17.8655	63638	39626.4	18849.6	31009.2	37163.4	39457.3	37821.8	39585.6	40473.4	1401.28	10037	3999.78	19926	4512.67	2531.54	3095.47	5477.94	10579.1	255.51	10856.1	255.51	19873.8	16242.3	255.51	1077.91	3342	1263.26	1030.8	1988.6	858.101	255.51	1597.91	1227.46	653.809	255.51	255.51	33383.3	18116.5	29996.6	18062.4	21017.3	19949.7	31975	29243.4	25714.7	255.51	4158.92
M169T64	169.046	1.06485	201.694	201.694	201.694	201.694	201.694	201.694	201.694	201.694	201.694	11506.2	19154.8	19051.5	16038.3	15471.6	15157.3	13683.4	3980.17	19874.6	201.694	19730.5	201.694	13071.7	15921	230756	5966.06	18217.7	17986.9	24621.4	20580	20046.3	21129.5	18756.3	9055.37	18070.4	18771.1	16139.5	201.694	403.387	201.694	201.694	201.694	201.694	201.694	201.694	201.694	7070.45	14340.3
M169T438	169.12	7.29918	156806	135339	62523.1	185123	291130	70317.8	36573.4	194950	187943	44488.5	32967.1	72274.6	135613	88606.1	36336.6	53680	53181.8	67968.3	234.72	27803	469.44	6979.53	50784.8	98160.9	33131.7	50392.9	18009	98813.5	34363.8	50646.4	76543	29182.7	42756.3	29595.8	19286.4	55010.1	165031	60844.3	104979	84680	97335.6	158269	111134	15446.8	84890.1	5325.83	8577.57
M170T761	169.549	12.6836	21094.5	28501.7	17146.2	13975	21507	9331.61	10200.6	19421.9	4144.19	689.265	778.736	649.348	547.644	568.036	728.528	885.919	1186.32	1081.55	273.822	273.822	273.822	273.822	273.822	273.822	273.822	273.822	687.066	273.822	273.822	273.822	273.822	273.822	273.822	845.716	1347.95	2456.83	31842.7	15752.2	5277.49	21057.4	273.822	17992.9	24426.3	26060.5	23125.1	19872	22231.3
M170T72	169.986	1.19562	346.154	346.154	346.154	346.154	346.154	346.154	346.154	346.154	346.154	64778.8	38834.6	40708.1	49922.6	84706.8	63680.6	40989.7	50388.1	38210.1	346.154	84213.4	346.154	62560.1	50809	516755	59830.9	40218.2	78374.6	10358.9	123033	66482.6	24329.2	53003.4	54028.1	42864.6	33430.2	68429.7	346.154	346.154	346.154	346.154	346.154	346.154	346.154	346.154	346.154	55115.9	38164.1
M170T73	170.043	1.22232	439.783	439.783	439.783	439.783	439.783	439.783	439.783	439.783	439.783	24265.6	10537.9	13544.5	32180	58289.6	45278.9	13739.4	20839.4	13415.6	439.783	33598.3	439.783	35019.6	14683	165899	23809.5	4926.3	21947.9	4435.97	24340.7	6165.2	6850.35	15331.1	14095.3	14354.5	4419.37	879.565	439.783	439.783	439.783	439.783	439.783	439.783	439.783	439.783	439.783	30305.2	18022.1
M170T832	170.118	13.8715	38923.1	34834.9	9447.32	26176.5	46534.8	42671.5	13438	38967	41235.8	1802.88	2044.21	804.43	4975.94	2947.35	1317.49	1311.17	1949.05	1459.78	271.918	579.479	271.918	543.836	2027.05	271.918	1394.25	746.586	271.918	625.833	271.918	271.918	271.918	271.918	271.918	271.918	271.918	271.918	59639.8	57019.9	37355.1	44726.4	62553.9	61331.9	67119.6	34818.5	29258.6	271.918	271.918
M171T72	170.97	1.20771	15654.9	5473.4	1415.87	2320.96	6571.03	4735.7	737.961	5343.13	4876.65	398036	252670	239160	310188	515584	398920	250266	314069	266097	1066.52	413993	396.807	322925	286192	2.71138e+06	284735	233796	363738	135040	610364	414138	229081	326889	359777	274935	211931	366656	5415.3	3662.26	6689.37	2839.36	4403.88	5629.75	1789.12	198.404	1846.26	203084	144494
M171T1062	171.093	17.6994	53001	72294.1	51238.1	63281.9	64244.4	56355.6	47640.2	60747	62715.5	3209.73	3512.48	5447	27221.3	15088.9	12046.7	7628.91	7350.81	7606.7	302.747	22476.9	302.747	32516	30127.3	211447	17503.3	18946.6	6585.47	13347.3	7078.32	6917.54	11867.4	2003.22	5415.17	2523.35	911.091	2853.8	57141.2	34543.1	43973.7	24572.5	37045.3	32328.1	57662.4	30644.1	38436.9	1188.38	1793.43
M172T972	171.62	16.1947	28201.6	43542.7	9240.89	27539.5	28860.7	22113.9	10659.3	26746	22484.7	345.535	345.535	345.535	824.16	345.535	345.535	345.535	345.535	345.535	345.535	345.535	345.535	345.535	345.535	345.535	345.535	345.535	345.535	691.07	345.535	345.535	345.535	345.535	345.535	345.535	345.535	345.535	41329.3	21888.6	28022.9	31327.9	22181.6	23120.7	35670.5	33992.7	22306.2	345.535	345.535
M172T755	172.17	12.5807	169723	247869	154419	288243	199743	136410	92311.8	202210	256283	9797.58	37782.9	30304.3	113368	23894.9	22589.9	50832.9	41197.1	50582.1	274.399	22018	137.199	10344	30593.9	137.199	12792.7	39577.8	6963.15	4296.94	16541.4	4738.28	2620.88	9313.29	6827.99	6487.13	4445.23	11230	297845	170450	196754	261025	159265	157336	135416	432772	235939	3769.09	2626.55
M173T85	173.042	1.40845	248.011	248.011	248.011	248.011	248.011	248.011	248.011	248.011	248.011	4848.15	9718.11	6595.56	2209.45	21342.6	11083.5	8584.92	3436.81	4302.98	722.544	6920.87	248.011	12863.5	16963.5	186212	22799.3	18937.6	25813.3	5238.79	8429.19	16114.7	19941.3	14965.6	3437.28	4232.96	17750.7	10404.7	248.011	248.011	248.011	248.011	248.011	496.023	248.011	557.183	248.011	19555.6	8838.19
M174T741	173.552	12.3513	9705.74	16117.9	14007.9	13539.3	19581.1	7922.31	3462.7	7717.42	4736.46	11431.4	11652.6	14664.5	14801.2	11457.1	8971.08	15595.2	14397	15922.5	1636.29	4202.46	1636.29	3272.58	13078.7	36255	9159.63	14023.1	8924.4	15423.2	10351	9374.57	5182.49	8897.22	14522.3	13457	6388.45	7992.97	10207.5	12422.9	8421.87	5836.03	9425.63	8754.03	10599.8	19243.3	11062.4	18806.8	15226.1
M174T64	174.025	1.06593	1173.84	1173.84	1173.84	1173.84	1173.84	1173.84	1173.84	1173.84	1173.84	6672.03	8242.97	13291.9	12660.8	10763	13208.2	12452.5	11453.7	16608.9	1173.84	13613.1	1173.84	14033.8	12782.8	351308	12995.4	11586	15266.5	15497.8	13739.6	15126.3	16321.5	13951.7	12097.2	3715.66	7390.59	6913.94	1173.84	1173.84	1173.84	1173.84	1173.84	1173.84	1173.84	1173.84	1173.84	6672.44	10310.8
M175T602	175.007	10.0403	31993.3	39461.6	19502.5	28764.9	20255.9	24379.4	3260.32	33779.2	29230.1	8367.37	16271.7	11658.9	28195.2	15939.2	18361.9	15292.8	17328.3	22348.7	239.109	15886.3	239.109	19309.2	23208.3	239.109	13515.9	12088.8	4669.46	8136.4	17301.2	12522.3	20376.7	11775.3	15386.7	10021.9	5284.35	16789.8	20685.1	10951.2	21069.5	12721.9	18631.8	15862.8	15522.4	2178.72	13401.7	1083.31	1417.1
M175T990	175.112	16.5025	92797.4	177217	28019.5	68035.4	101874	87318.1	36452.2	94038	88529.2	11691.3	10704.2	11950.8	9526.61	9740.3	10630.5	10235.6	10448.9	9489.16	11471.4	11557.8	12625.7	11246.3	8596.57	1.71373e+06	8782.96	11287.1	11128.2	11504.9	10862.2	11034.9	9443.02	11852.7	9357.81	9694.61	11140.5	12082.4	181309	92504.1	88488.2	97454.1	90671.5	104654	159998	144983	75148.3	10693.1	11559.2
M175T72	175.119	1.19427	105.231	105.231	105.231	105.231	105.231	105.231	105.231	105.231	105.231	4342.78	1771.98	1049.17	28723.5	67177.6	39956.2	13421.6	15485.3	9312.73	315.3	94926.3	210.461	186154	157729	4.03932e+06	40871	11949	41575	47494.2	130928	94499.5	60108.6	76504.3	103434	21948.4	14487.7	28029	105.231	105.231	105.231	105.231	105.231	105.231	105.231	105.231	105.231	3977.94	653.195
M176T81	176.009	1.34258	61373.5	81548.8	29693.1	65650.1	61855	43759.5	10635.4	62609.2	57944.4	4883.45	3626.21	2624.46	3702.78	9084.04	7315.15	3476.15	3825.79	3433.18	2950.51	9637.32	2540.15	8402.9	8281.15	567381	6525.12	2708.05	3543.28	6654.51	13629.8	10580.5	4894.11	4177.76	5588.87	2016.6	2100.97	3527.63	39014.3	32083.3	44447	25772.8	39647.1	28974.3	9926.63	3748.17	10500.8	835.726	905.345
M177T733	176.576	12.2223	28392.6	32692	14387.1	20224.8	29636.2	25986.6	8518.96	27300.4	30632.4	613.143	3332.73	2816.11	9456.15	6466.28	3687.59	2881.01	3676.29	4670.21	173.798	3911.62	173.798	2804.34	8784.77	173.798	3521.67	3405.34	611.043	7678.74	2656.21	4620.54	2665.48	2407.61	660.063	3386.88	1412.88	2999.48	36800.9	40126.3	31580.4	26523.6	29933.4	31704.1	54726.8	29361.3	25460.7	173.798	173.798
M177T761	177.055	12.6801	482108	809016	469566	515002	594802	527422	217942	523770	444624	56189.2	30694.9	15016.8	21866.6	25265.7	19711.3	24629.1	13777.8	42154.4	334.098	47772.3	598.765	21059.2	17235.2	57902	28194.3	32045.4	57571.5	5944.46	55973.4	38585.3	12536.9	25337.5	4572.85	65017.2	37416.3	73838.9	1.01771e+06	610951	469078	980974	673339	621619	612397	753104	469534	402265	461385
M178T72	178.015	1.20452	1724.52	3915.58	1927.77	3069.19	4160.17	1327.14	519.239	5299.13	2776.76	14639.1	7023.44	4984.94	18084.9	40812.2	22245.2	7231.59	12305.9	8463.34	243.954	38388.9	243.954	47059.1	36776.8	271659	15172.2	4127.07	19221.4	1204.25	26462	7298.17	5672.37	5892.65	13666.2	4430	4218.46	7361.68	2843.21	1104.93	1149.94	1695.69	3204.88	1056.06	782.682	243.954	1501.07	6072.22	1680.31
M178T761	178.058	12.679	54603	87766.6	43543	56462.2	64209.8	59646.3	21471.5	56365.2	47932.5	2999.98	1272.99	637.675	1724.75	748.916	543.545	2124.11	4006.66	3185.96	271.773	1192.83	271.773	1151.24	842.318	271.773	2359.5	1153.89	5310.98	1070.99	4186.89	999.274	1995.72	1074.77	553.002	3963.52	2878.05	4112.03	107993	63992.1	49914.6	107368	73470.9	64538.6	64818	79713.3	49383.3	47992.2	36269.3
M180T730	180.136	12.1655	135865	181029	134340	325469	162821	110144	80659.1	178229	292487	35099.5	40440.9	83452.8	146213	64017.9	47430.9	76469.6	66952.7	85545.1	1889.29	29645.1	1001.74	24924	72227.8	98954.4	28291.8	63841.9	17089.7	10866.5	11129.5	9999.61	8798.32	17679	515.238	4854.42	7755.67	10323.4	210292	121040	170233	153731	116167	104985	96425.7	322150	224248	9788.67	5089.98
M181T115	181.026	1.91431	1376.84	2930.83	2354.46	5322.09	4542.41	1213.1	1661.62	1014.39	4952.16	25518.7	25290.9	41775.4	53888.2	49039.8	20818.7	19247.4	28176.1	50117	196.946	33011.9	196.946	17520.4	27370.5	196.946	34502.5	22111.7	15978.9	99799.6	36984.6	78782.2	111000	49557.8	61857.1	26185.1	27321.7	41419.5	7426.47	14054.5	2494.15	8184.58	17002.9	14635	23477.8	8309.41	4471.91	393.891	196.946
M181T896	181.088	14.9269	78211.4	66434.4	14715.4	72609.4	230009	164037	99842.8	105600	51209.5	192.429	1306.36	1495.15	4162.27	2101.81	1939.97	3449.91	1328.24	738.533	192.429	2692.96	384.858	4180.1	8287.33	192.429	629.346	5108.75	869.958	1201.36	1647.07	1693.17	5951.48	842.029	3148.77	1046.66	192.429	520.229	225764	209038	77510.9	366177	296104	300381	108298	102925	72050.6	192.429	192.429
M182T119	182.081	1.98661	6471.18	11783.4	7267.97	7982.04	10130.8	9796.13	10788.8	6889.12	12800.4	155852	115362	84440.4	321170	416275	309975	168703	229630	117379	10235.4	809067	8480.71	1.16768e+06	1.10523e+06	3.26094e+06	516518	355143	525284	789891	1.84976e+06	3.23475e+06	1.18305e+06	983572	1.24545e+06	354218	278646	719367	10466.3	4687.52	5935.15	7973.94	6333.29	9069.02	11889	13275.6	9483.37	32003.3	10801.6
M182T88	182.081	1.47198	7228.23	10078	7213.3	7515.51	9996.17	7407.63	11481.7	5611.03	9524.03	101512	49766.1	25557	38783.5	247410	192151	90645.3	38494.3	43537.7	12362.4	473029	11726.5	661191	386099	1.39513e+06	252602	152755	253095	434630	913218	229665	648502	556953	698895	195922	113261	42566.2	8043.76	5286.68	4036.35	6591.19	3372.45	6257.75	11318.9	12572.8	8009	6929.92	7655.94
M183T64	182.963	1.066	898.248	11805.2	5876.52	9406.04	10685.3	749.764	8755.45	1697.11	11234	1.01979e+06	913792	672041	721190	975540	844393	937225	923864	877522	2406.1	940751	8651.8	674773	1.016e+06	2.74327e+06	969450	987794	837466	1.02668e+06	924154	843243	1.00984e+06	901630	846758	829062	942559	929941	953.925	3144.26	6888.57	1052.25	7753.56	537.785	908.413	741.867	403.314	606817	578079
M183T119	183.085	1.97745	131.938	131.938	131.938	331.612	1332.35	375.226	312.205	131.938	131.938	13073.2	8328.26	3004.64	25076.5	36077.1	22432.2	15429.2	13329.3	6016.96	131.938	94348.3	131.938	122973	109263	45975.7	44603	24896.8	54499.3	80370.4	190161	334507	129976	96474	131117	29525.3	24766.8	73319.2	131.938	323.718	926.186	131.938	263.876	131.938	743.346	418.058	285.809	1992.95	731.893
M184T64	183.964	1.06485	158.137	158.137	158.137	158.137	158.137	158.137	158.137	158.137	158.137	284377	258070	251284	236527	270085	237899	262027	264799	244067	947.731	293489	316.274	275325	283818	1.26881e+06	284444	284803	275495	287762	273709	294545	292131	272198	245563	264707	260898	281474	158.137	158.137	158.137	158.137	158.137	158.137	158.137	158.137	158.137	168672	171183
M184T75	184.074	1.24982	701.643	264.302	264.302	1160.26	1113.14	264.302	264.302	264.302	264.302	28202.4	2724.93	6346.4	1969.36	30589	22517.2	25536.2	23144.8	4152.88	264.302	50202.6	264.302	73609.4	68179.9	159490	21358	20217.1	9629.78	6237.61	30744.4	19653.4	27776.2	23301.2	27568.2	1613.44	5021.41	10636.9	264.302	654.975	618.832	1261.17	1472.95	811.01	2319.49	528.605	837.496	22727.5	1865.44
M184T734	184.17	12.2412	76557	126395	54297.6	151215	118900	100911	100573	82436.5	144915	216.003	216.003	677.054	2158.03	216.003	432.005	588.798	540.965	1062.45	216.003	1071.82	216.003	216.003	677.859	216.003	216.003	2741.86	216.003	216.003	216.003	216.003	216.003	216.003	216.003	216.003	216.003	216.003	325253	193969	144615	320256	253129	100367	224456	390448	214653	216.003	216.003
M185T64	184.961	1.06515	7923.69	17397.3	8002.01	12119.8	10839.1	11756.9	9193.37	8572.32	11317.6	296205	270861	261493	243047	284026	250396	274985	270998	252003	11150.4	318956	10203.2	279153	299006	1.90862e+06	296095	292273	285801	307230	281070	312394	306011	288917	247382	278537	275312	294119	12917.2	9595.71	9004.95	7016.75	8791.97	8585.31	12678.2	13120	7393.19	178892	181032
M185T1143	185.133	19.0432	9766.65	25258.2	1960.35	20774.8	3919.78	16684.9	10961.8	10492.9	16099	12172.7	11892.1	11523.6	697.402	12095.6	10616.6	10126	9683.29	11861	14606.7	11254.1	13190.9	10811.5	12428.7	1.90266e+06	12614.9	11931.1	11806.8	11602.9	13161	11829.3	11863.5	9698.33	10913.3	13209.5	12935.1	13517.9	17538.1	7858.15	15025.1	14392.3	18192	9097.5	14870.1	11412.6	14076.1	13094.8	13656.9
M186T733	185.581	12.2208	21639.9	30996.4	5270.23	19936.3	25304.1	7529.19	3212.97	21974.6	2471.86	2502.18	3125.8	1358.32	8112.17	5267.88	1150.11	920.902	3329.43	10263.8	187.352	5613.95	187.352	4411.49	2499.49	187.352	1543.37	3440.69	544.644	6616.43	3567.71	5169.07	14574.8	2722.87	1667.78	5190.61	1940.93	708.048	27069.6	29287.7	21980.2	20057.4	23392.3	25250.8	34201.5	9716.72	20904.8	187.352	374.705
M186T66	185.961	1.10273	6078.38	6078.38	6078.38	6078.38	6078.38	6078.38	6078.38	6078.38	6078.38	70868.1	55600.7	53963.5	36045.2	46824.2	64739.3	57886.8	42506.3	40434.6	6078.38	87788.7	6078.38	78755.1	77752.1	190224	46892.6	58536.5	70592.1	48468.7	100310	45964.3	57902.1	62842.4	64809.4	41136.1	39764.6	72825.5	6078.38	6078.38	6078.38	6078.38	6078.38	6078.38	6078.38	6078.38	6078.38	27953.1	19102.4
M186T741	186.1	12.3497	15398.5	5247.36	17389.1	9282.28	13294.2	17352.3	11233.2	20902.7	19475	7160.76	18532.1	16670.9	13502.5	1665.81	16940.7	19479.5	3281.88	18690.2	771.873	21010.7	409.978	17463.8	17690.6	79218.5	14426	13748.7	8013.2	13308.9	6611.61	17980.2	16921.7	19944.3	17545.8	18304.8	20069	1514.84	16166.4	6844.31	20076.3	5932.63	16532.8	18056.5	13908.1	17346.2	12150.3	20579.1	19552.1
M186T522	186.118	8.69916	22903.3	17558	13369.5	5631.4	23951	14948.2	14744.3	21151	32507.8	12543.7	11807.2	15925.5	16359.7	13827.1	5375.7	10892.9	12801.7	14805.3	10497.3	14578.2	7802.92	14831.3	13593.4	1.3182e+06	12099	13160.5	14271.9	14448.6	9802.41	4449.23	14296.3	16504.8	11833.8	7623.84	7697.67	12267.9	19466.9	13040.1	11015.6	6217.1	20799.9	7650.27	13514.3	8019.32	21016.4	14771.4	9145.49
M187T72	186.944	1.20148	1398.92	266.846	266.846	799.792	1815.59	914.254	600.112	1052.99	266.846	121160	70029.3	65749.3	94259.3	164854	129514	82879.2	73872.1	81735.5	266.846	145939	266.846	135807	129480	151565	81388.3	54419.2	89222.2	38541.2	217252	145252	64470.9	98648.2	123472	68388.6	57867.4	109100	266.846	930.797	1344.24	266.846	266.846	603.359	266.846	266.846	682.109	40319.2	18962.2
M187T485	187.144	8.09117	75133.3	33258.1	27439.3	85622.7	42545.7	66281.2	24298.7	112112	77038.8	3080.62	2625.92	6793.16	19483.5	2819.96	6700.91	9744.89	7232.25	12322.6	133.659	2646.35	133.659	1086.63	4723.19	133.659	669.311	6287.08	1628.97	1239.66	877.732	4738.38	2298.11	1820.63	540.52	133.659	133.659	916.947	61548.6	51138.2	75142.8	44544.9	133.659	27350.4	30105.1	31093.9	45294.8	288.163	133.659
M188T353	188.071	5.88298	181.511	181.511	363.022	181.511	181.511	925.382	181.511	181.511	181.511	98595.7	40992.5	30743.2	93909.3	280155	146204	110658	91876.8	59224.6	181.511	387471	181.511	698185	608097	589154	304831	188053	258272	302172	971531	777055	506556	442978	538575	206176	129788	236365	518.421	181.511	181.511	181.511	181.511	536.671	181.511	181.511	181.511	23199.9	6383.9
M189T353	189.074	5.88298	259.027	259.027	259.027	259.027	259.027	259.027	259.027	259.027	259.027	12845.4	2741.03	1169.18	4014.11	32433.2	19847.9	12528.9	8597.97	7418.08	259.027	38451.3	259.027	86953.6	71642.9	38813.3	34988	24225.1	34152	36742.8	92452.9	90180.7	62078.7	52525.6	62280.5	24881.5	14209.7	24916.5	259.027	259.027	259.027	259.027	259.027	259.027	259.027	259.027	259.027	1623.07	518.054
M189T668	189.128	11.1261	192052	343752	81119.5	410184	227514	181776	99719.1	230409	319330	10973.4	68080.9	99733.1	138163	55274.4	35557.4	28772.9	24788.9	104850	176.707	14333.1	176.707	27830.7	6323.65	176.707	16585.6	26948.7	12984.5	32116.2	10097.3	15537.3	30714.5	23044.6	28246.9	2591.2	2337.98	1922.37	381206	272083	257843	251628	278511	243326	205306	227765	295923	486.42	5881.59
M189T1062	189.164	17.6957	66241.4	55513.1	18624.1	52186.4	103775	58854.1	48868.3	69235.1	41084.5	242.166	636.774	739.9	1746.57	1307.78	851.369	753.572	642.75	484.333	242.166	2682.35	242.166	1071.54	7800.36	242.166	1102.14	1103.8	242.166	489.026	1856.01	571.57	657.022	242.166	612.957	242.166	242.166	242.166	143674	99304.1	87359.3	138125	103423	104088	96668.3	91966.4	77915.2	242.166	242.166
M190T73	190.002	1.21487	974.352	267.25	267.25	267.25	267.25	267.25	267.25	267.25	267.25	112303	98444.9	66663.2	59534.4	126111	105169	139640	98317.7	72080.4	267.25	134775	267.25	99281.6	107162	287254	121884	80386.8	64434.5	278285	74525.9	185688	209234	103637	87910.7	55688.3	53237	56131.2	267.25	267.25	267.25	267.25	267.25	267.25	267.25	267.25	267.25	810.21	750.912
M190T667	190.131	11.1246	20645.4	43785.9	8986.23	53373.9	34261.9	31017.4	14620.4	33910.6	41237.5	1013.83	11644.2	14615.7	25934.4	9485.9	6733.26	1610.25	4642.6	4546.57	165.069	2486.38	165.069	4604.36	1017.23	165.069	1148.6	4063.41	812.401	5168.1	2480.91	1545.12	1385.29	4086.98	3511.19	700.818	165.069	832.946	51807.6	33734.5	32416.9	36117.8	41026.5	33766	29027.3	30284.5	38915.5	165.069	721.8
M191T73	191.008	1.21445	236.473	914.015	236.473	236.473	700.226	236.473	503.819	236.473	236.473	19826.5	21730.8	13169.8	9133.24	39338.8	26921.7	27295.7	13544.9	9022.94	236.473	22188.6	236.473	27348.1	20444.1	137118	8197.2	6039.4	14653.5	51570.5	24227.5	36634.6	39373	13073.9	16185.8	4368.57	2888.25	13262.5	864.135	821.772	2262.33	236.473	1193.53	1005.94	571.644	472.947	1339.09	17725.6	1392.56
M192T72	191.999	1.20735	1130.97	2300.25	308.111	1116.31	789.118	616.222	308.111	628.086	308.111	11545	15652.2	7519.39	3840.88	21309.4	17530.2	23841.4	17296	7056.29	308.111	19006.6	308.111	17434.8	19288.7	308.111	20531.5	11748.2	6401.38	49949.1	3977.23	33555.3	36567.9	13899	2746.62	7755.32	1592.59	8318.79	1632.91	808.565	308.111	1034.71	652.613	308.111	1045.93	308.111	741.096	45922.6	31259.1
M192T73	192.025	1.22287	1797.31	4383.94	544.89	1722.41	1546.57	1414.67	272.445	2228.7	779.578	9241.76	6651.69	12573.4	24399.9	26226.2	17952.1	8793.41	11418.8	10205.2	272.445	13955.2	272.445	22551.2	4334.53	272.445	16854.3	16420.5	19462.8	1875.03	8138.3	33542.6	3587.23	6358.82	4142.73	9535.28	9824.06	12887.2	1658.42	813.533	1186.38	1402.41	684.323	272.445	1216.87	272.445	796.972	46921.2	21087.2
M194T428	194.079	7.14075	10546.7	7990.84	2342.09	38814.7	6931.61	6091.41	9518.63	7766.72	5339.52	1049.97	836.773	939.938	841.796	907.359	249.097	1547.19	687.032	866.866	249.097	894.976	249.097	672.308	762.103	249.097	1143.1	721.447	561.862	5025.51	1919.2	1744.95	3387.38	780.784	1657.5	579.318	570.235	1665.46	17970.6	17127.4	10093.1	53330.3	24595.7	26259.2	25262.6	20891.2	7452.51	249.097	249.097
M194T460	194.087	7.66797	53904.7	48048.1	16457.8	54685.5	46137.1	33020.9	7869.72	36708.5	44610.2	5118.24	10741.7	9571.27	18380.1	5818.46	1508.01	6795.49	2885.03	4491.91	96.4827	2321.17	96.4827	985.002	3980.78	96.4827	2141.29	3778.6	944.65	11731	7485.18	3553.69	5289.78	4519.43	4746.4	1956.99	1785.83	3700.1	11338.5	22840	29242.8	11099.1	21656.6	16495.4	10622.2	3613.8	18527	230.659	229.413
M195T432	195.088	7.19847	120810	57744.7	99455.5	150016	136950	105424	180803	83892.7	172637	151474	111062	131687	133974	140499	120428	133269	135905	134060	19958.8	147380	19958.8	158214	151279	39917.7	126876	137225	143474	139033	151684	142168	142545	131472	135254	138903	122679	135580	307534	47496.2	103585	191747	123388	124707	171534	137672	119510	137360	167025
M195T328	195.123	5.46931	848.682	1740.13	614.169	1640.54	467.916	1677.18	1235.89	531.22	518.901	30404.7	24266.4	28910.9	29451.1	46782	3172.74	2680.65	11495	17508.1	233.958	32239.3	233.958	18678.9	6038.79	233.958	2090.16	5563.65	30724.8	39901	43980.9	42555.2	20361.1	20368.3	28052.8	2807.83	5828.87	3763.64	5758.77	3853.11	1338.6	3222.59	3442.11	3088.98	4516.66	5326.56	849.811	21651.7	17787
M195T733	195.138	12.2239	221638	212077	58573.5	173876	193100	175754	86528.9	176746	191075	21889.7	23683.5	29804.5	68818.2	19125.7	19072	20348.6	21686.3	48373.5	185.08	31481	92.5401	30586.3	49959.7	92.5401	32157.1	32807.2	3632.66	67076.1	26395	49212.3	78748.8	22047.4	29407.6	27774.8	17645.7	28444.5	255459	270423	237853	223295	212259	232668	447883	134184	187661	1864.92	3797.99
M196T733	196.142	12.2187	23600.9	18022.6	9465.1	11318.2	6396.51	23835.9	9968.5	21986.6	24515.2	969.245	2181.82	4460.82	2903.1	3534.81	2423.51	962.759	2337.06	1313.83	160.693	852.383	160.693	3215.4	2550.44	160.693	4850.71	2593.35	1384.28	2662.79	2831.66	1653.24	2034.71	1698.5	5949.07	1357.58	1229.32	1470.2	31775.3	35143.3	37354.6	25859.1	26777.5	31055.3	55126.8	24893.3	21010.1	321.386	160.693
M197T71	196.865	1.17545	211.323	211.323	211.323	211.323	796.255	211.323	422.646	211.323	743.611	26908.2	13116.9	30847.4	33475.8	20892.5	17608.3	10233.7	12437.3	28108.1	1753.09	9923.72	829.527	940.578	616.896	70523	20768.5	18689.8	43380.9	2621.78	36130.1	16768.6	4723.17	27678	20311.4	52414	41578.9	49885.9	1130.54	211.323	211.323	211.323	636.382	211.323	1136.05	211.323	211.323	186714	241275
M197T516	197.117	8.59652	317654	581575	43703.1	542680	567967	460329	261042	404865	323002	11810.9	42514.6	44621.8	60710	46315.7	23795.1	25355.2	22655.7	45840.3	573.808	25183.7	221.372	29439.4	46468.7	110.686	21739.2	38940.3	13186.1	55851.6	25275.6	22217.1	62202.3	31938.3	42181.2	11953.1	8812.17	11985.9	1.21679e+06	1.01552e+06	777964	2.08371e+06	1.25254e+06	1.18742e+06	1.40893e+06	1.17349e+06	750404	538.204	3122.29
M198T1143	198.14	19.0473	27421.1	65825.1	17210.2	41601	7737.01	42067.1	39478.2	38542.1	13924.9	233.705	1172.58	544.743	6631.4	1638.48	1892.52	569.123	233.705	720.271	1071.14	1229.24	545.995	1027.8	2817.88	139878	1597.51	613.532	233.705	233.705	588.554	1191.5	1599.73	481.935	538.654	549.801	233.705	661.512	52429.7	19199.2	34746.9	41951.4	40798	23240.6	22302.9	21457.3	36558.6	233.705	998.462
M199T71	198.862	1.17597	475.973	961.584	475.973	475.973	475.973	475.973	475.973	475.973	475.973	23500.6	23017.7	29992.5	31305.7	19708.8	17778.4	8726.8	24193.7	29938.5	475.973	17113.8	475.973	24772.6	7249.09	343586	21093	15704	45908.8	1769.63	33658.2	13763.3	5364.81	16600.9	19769.5	49375.9	41522.1	34689.6	951.945	475.973	475.973	475.973	475.973	475.973	475.973	475.973	475.973	174850	228581
M199T64	198.94	1.06495	324.739	324.739	324.739	324.739	324.739	324.739	324.739	324.739	324.739	18698.6	15968.5	24356.4	58070.8	25640	22345.6	14222.1	15474.5	31862.3	324.739	20019.5	324.739	37945.1	40085.6	321342	14594.8	14465.1	20482.8	21922.2	45320.6	51158.9	31644.6	26115.3	43132.2	24480.3	18841.7	31138.7	649.478	324.739	324.739	324.739	324.739	324.739	324.739	324.739	324.739	53201.1	47993.4
M201T71	200.859	1.17597	1002.53	1002.53	1002.53	1002.53	1002.53	1002.53	1002.53	1002.53	1002.53	4976.15	3439.75	4556.93	5012.84	3757.61	2586.5	2169.31	3565.78	2496.64	1002.53	4508.41	1002.53	3380.25	3458.5	1002.53	5918.56	15168.1	10790.6	20141.3	9540.48	2732.64	2005.06	11402.5	6847.89	14651	14700.4	8731.47	1002.53	1002.53	1002.53	1002.53	1002.53	1002.53	1002.53	1002.53	1002.53	57392	73880.3
M201T64	200.973	1.06554	192.074	674.153	192.074	192.074	531.239	192.074	192.074	192.074	192.074	519183	497740	454855	501831	505804	469618	505658	508863	519611	2179.81	561702	192.074	547975	524954	1.1083e+06	550968	514038	526999	600946	555640	554599	565684	536881	524021	515547	505771	527087	192.074	938.456	192.074	192.074	192.074	192.074	192.074	467.187	467.111	318003	318176
M201T1062	201.128	17.6966	39696.8	53738.4	4424.86	32949.8	65011.1	36891.1	29086.4	43641.8	24758	267.327	267.327	267.327	1179.98	2738.44	267.327	534.653	267.327	267.327	267.327	792.061	267.327	3075.43	1477.91	267.327	267.327	1125.03	267.327	267.327	1551.53	605.099	267.327	267.327	1050.88	267.327	267.327	267.327	74297.6	62085.4	58412.5	85559.9	69456.1	64071.1	58352.6	58692.4	34349.3	267.327	267.327
M202T64	201.974	1.06495	39828.7	39828.7	39828.7	39828.7	39828.7	39828.7	39828.7	39828.7	39828.7	148708	140717	142451	137948	144571	135050	144724	148954	148374	39828.7	173270	39828.7	156251	153447	277469	157475	149830	148163	170544	156424	162098	159900	147611	151131	148255	146027	153579	39828.7	39828.7	39828.7	39828.7	39828.7	39828.7	39828.7	39828.7	39828.7	88303.5	89718
M202T80	202.18	1.334	310891	245916	155952	424810	335077	209249	238178	294117	333211	42627.4	58933.2	79756.1	76695.9	40610.3	53618.2	48923.4	18577.9	65533.2	3315.37	35405.2	368.608	32697.6	39712.7	255498	82582.6	36700.5	15620.3	312801	113300	98958.4	282710	165915	225105	70646	156233	92561.5	399162	582534	402971	501367	507021	556778	1.147e+06	623807	417318	3734.86	6811.44
M203T71	202.918	1.18337	853.713	426.856	426.856	426.856	426.856	426.856	426.856	426.856	426.856	29691.5	11798.9	17884.7	18590.7	43945.9	31922.4	17723	16745	20081	426.856	35420	426.856	47780.2	45331.2	426.856	11349.7	12809.5	17372.7	12162.1	62352.7	35642.8	16428.1	31456.5	32944.3	9117.59	8402.67	24075.8	426.856	426.856	426.856	426.856	426.856	426.856	426.856	426.856	426.856	1202.67	1485.4
M203T64	202.971	1.06593	17588.4	17588.4	17588.4	17588.4	17588.4	17588.4	17588.4	17588.4	17588.4	156225	148293	149056	146272	148425	140807	145801	147602	155362	17588.4	163620	17588.4	163789	157890	907146	160375	151303	154658	176864	166930	167276	169945	156506	152260	152812	149447	157602	17588.4	17588.4	17588.4	17588.4	17588.4	17588.4	17588.4	17588.4	17588.4	99465.2	96544.7
M203T115	203.008	1.91592	16027.6	16623.9	6580.42	24842.3	31041.2	9098.08	4557.62	8946.88	25326.2	39512.8	33477.7	60098.8	78920.9	76054.2	27659.1	27621.1	39276.8	75010.9	341.397	41929.1	341.397	25652.2	41347.2	341.397	38298.3	32028.6	22519.8	122362	45139.6	84264	127268	69309.8	80168.8	52924.9	37823.8	78697.6	26805.2	36880.9	18620.7	16372.7	32007.5	36648	57888.7	30405.5	27391.6	682.794	4292.21
M203T80_1	203.008	1.334	28148.8	36105.8	27303.1	31658.7	14919.4	7210.94	29146.8	15804.5	58242.8	13608.6	10292.2	6104.7	6160.79	13879.9	8638.87	10722.8	13409.6	4301.93	297.85	14123.4	297.85	21431.4	17717.6	297.85	21288.3	15950.9	12586.6	19267	8980.93	25794.2	32099.7	15153.8	15112.1	7002.69	7270.71	4391.49	53691.5	64545.2	9106.29	25280.4	35062.3	51339.2	79277	77978.8	32123.6	2670.6	1036.64
M203T73	203.053	1.21445	26886.4	5268.8	2044.33	4140.13	3532.67	2399.67	2679.81	6188.64	738.531	190981	41112.9	34575.6	46209.4	92308.5	61276.2	99117.7	79134	46748.1	110.8	226568	221.601	228547	208178	2.87351e+06	77612.8	91048.8	90614.8	37105.7	183997	178145	116022	109737	145240	42502.2	25919.8	52427	2404.02	15548.2	15598.1	2903.39	12561.5	14810.3	7108.84	110.8	11054.4	42306.2	15631.5
M203T478	203.081	7.9627	57275.4	87783.2	23237	75196.1	63838.1	48172.8	21840.6	72554.9	89667.3	5391.04	6520.45	9032.52	17064.9	6386.59	2939.1	3843.51	4047.61	4684	173.52	843.131	173.52	1226.41	2230.83	173.52	4194.39	1965.02	663.852	3231.36	3250.95	3559.52	4218.97	3590.45	3441.56	547.549	565.685	2740.35	37418.9	46335.4	65474.6	24344.2	42628.3	43395.9	22835.8	22327.6	38355.8	173.52	1023.36
M203T80_2	203.184	1.32943	38832	44697.5	21923.3	63589.9	41025.8	26751.5	30380.8	36085.9	39147	9059.08	4982.86	6952.42	2968.89	7549.24	2840.08	5606.21	5085.46	1637.23	238.926	12441.6	238.926	2321.96	17160.9	238.926	5806.13	4399.69	1074.86	26252.3	21945.7	3367.02	2306.71	17995.7	6156.61	3067.14	12105.1	2195.18	48125.5	72351.5	50587.6	60404.6	64700.4	72007.9	147991	84363.8	57024.8	1302.41	752.388
M204T64	203.973	1.07293	266.315	266.315	266.315	266.315	266.315	266.315	266.315	532.63	266.315	11134.9	22759.7	8060.73	22638.4	20872	21461.7	22351.5	23535.6	23820.3	266.315	27671.8	266.315	30190.7	18684	75691.4	26948.2	19470.1	24375.6	26056.3	26801.6	24667.3	26326.3	25386	24624.8	24412.3	9702.51	23027.4	266.315	266.315	266.315	266.315	266.315	266.315	266.315	266.315	266.315	11984.1	11599.7
M204T85	204.123	1.4206	493.8	246.9	246.9	246.9	1150.47	246.9	246.9	246.9	246.9	473403	337270	439287	850888	711265	720929	368275	339985	338794	246.9	595200	246.9	945364	599725	1.7023e+06	393611	335168	460147	472134	994990	1.20439e+06	1.14847e+06	817519	1.04738e+06	470126	400781	535447	576.852	736.807	246.9	987.501	571.405	790.1	1368.54	246.9	246.9	48878.1	33752.5
M205T776	205.079	12.9358	40195.1	50064.8	23167.6	37174.1	41652.1	36323.3	20105.4	32907.1	31341.4	4135.66	10548.3	10606.1	7684.56	8791.68	6491.9	5905.18	4860.18	9772.46	256.275	5675.52	256.275	2439.44	7906.74	256.275	6185.8	4337.47	1814.86	6816.34	4166.95	9827.14	6194.11	3091.95	5947.7	4649.75	7840.06	12393.3	44010.2	20147.9	35413.3	19668.3	33805.6	19708.9	29311.4	27137.3	30358.1	256.275	878.983
M205T353	205.098	5.8838	1989.48	1989.48	1989.48	1989.48	1989.48	1989.48	1989.48	1989.48	1989.48	50723.8	24756.6	14834.6	49138.9	150439	80889	61256.5	47483.1	34549.8	1989.48	184433	1989.48	391814	337414	379052	172350	113837	136030	170149	459779	450138	277769	243324	295770	110135	75602.7	127804	1989.48	1989.48	1989.48	1989.48	1989.48	1989.48	1989.48	1989.48	1989.48	5399.73	3978.96
M206T1143	206.138	19.0461	141844	216539	48054.7	101668	101698	179279	133871	149389	149004	277.158	277.158	277.158	14242.4	1073.25	2595.2	277.158	277.158	1540.95	277.158	277.158	277.158	554.317	4824.9	277.158	277.158	277.158	277.158	277.158	277.158	277.158	277.158	277.158	277.158	277.158	277.158	277.158	199834	58527.9	128479	168961	156829	125247	159405	70165.4	122714	277.158	277.158
M207T71	206.934	1.19114	446.406	446.406	446.406	446.406	446.406	446.406	446.406	446.406	446.406	16833.4	14337.9	9590.25	5940.87	11615.2	13932.5	16338.9	12810.2	4077.6	446.406	15801.1	446.406	1827.19	11483.3	446.406	16918.4	18814.6	5066.19	24575.7	8092.9	19012.4	27471.2	16048.3	10345.2	9192.68	3849.16	6770.5	446.406	446.406	446.406	446.406	446.406	446.406	446.406	446.406	446.406	78410.9	58480.7
M207T703	207.099	11.7232	2101.69	3148.77	8017.51	1408.14	14145.2	963.433	4338.48	12787	1918.67	15097	19446.9	22064.1	27789.3	58425.4	47100.2	14546	22435.2	51860.6	771.728	32606.8	385.864	67574.4	78780.8	33026.5	23591.9	6168.57	18973.2	33392.1	40104.1	40563.7	45675.5	37802.4	51037.6	12350.9	7128.56	7879.36	1291.4	1837.77	878.596	3748.7	13305.7	1747.21	7268.35	4050.49	993.755	1389.21	870.725
M207T554	207.159	9.22704	9644.81	36088	14978.4	21211.6	22422	20342.5	14739.7	16268	17582.3	93295.8	117473	80948.9	146681	82967.5	54067.9	56626.1	57761.6	92080.6	2838.92	105479	2838.92	120576	54660.8	52061.5	124269	62188.2	135649	62121.4	109931	74082.1	84912.3	74514.9	69180.5	83098.3	67980.8	150108	20934.4	24347.6	20077.4	15382.3	27196.6	15493.3	26186.4	26568.6	35344.8	14271.7	8713.82
M208T73	208.012	1.21338	3011.94	7407.33	1998.32	2176.05	5790.8	4512.99	4667.85	4097.15	4146.54	21007.4	18741.5	11316.2	13402.7	23385.7	20663.1	25395.8	19120.3	8666.93	9662.01	24200.7	9814.61	25937.1	17851.6	315752	25855.4	10683.1	9080.04	63208	16472.8	36706.7	40998.8	21735.1	11071	5951.51	9298.16	3643.17	4243.06	3064.82	2973.71	4953.58	2831.14	3292.8	6757.44	9646.18	4074.7	7303.91	2796.71
M208T84	208.155	1.40504	578.443	204.806	204.806	204.806	4258.85	204.806	204.806	204.806	204.806	62688.2	12725.9	35798.6	11997.6	77591.7	48266.5	30414	64057.9	32127.8	204.806	69382.6	204.806	19781.2	91625.2	204.806	144151	30762	27970.3	74976.3	126101	287968	260206	165281	230878	139133	220061	179447	823.09	4279.22	2098.39	3794.1	3249.52	30285	1543.99	204.806	204.806	629.414	409.613
M208T111	208.155	1.85231	146.689	146.689	146.689	146.689	146.689	146.689	146.689	146.689	146.689	111950	14165.9	75620.2	50701.4	81797.1	38949.8	35071.1	134213	63739.2	146.689	112438	146.689	24641.7	166309	222506	155730	36215.6	46069.2	144099	138413	817793	363130	233623	315105	180495	293616	364146	146.689	146.689	146.689	146.689	293.378	859.801	146.689	146.689	146.689	2808.87	351.801
M211T910	211.11	15.1587	14681.8	17257.6	5545.14	10444.5	8815.28	8773.11	12199.1	10556.2	5665.18	31834.8	54963.3	52817.6	38672.6	41336.7	43780.3	49302.1	39206.7	57882.6	945.784	62186.3	945.784	26159.6	14234.1	945.784	63808.8	37692.1	54052.8	25203.4	67435.8	31454.4	48553.2	31786.2	42430	39301	30107.7	54322.1	15105.6	1987.42	3695.18	6130.77	19249.8	8994.87	11900.3	6336.77	7514	4029.47	3677.06
M211T1082	211.206	18.0337	264725	310832	114156	191429	226983	179076	192710	271323	188816	2859.79	21371.6	23437.6	72992.6	8860.77	7432.89	10212.2	9302.87	36318.3	253.928	20581.4	507.857	29602.8	40180.4	156299	3758.07	3728.97	4311.36	2965.23	8059.63	4747.51	3265.6	4983.34	7305.73	1540.52	2765.38	2157.64	576530	449378	253963	564642	459554	480689	338043	532804	237904	1804.02	8397.15
M212T1082	212.209	18.0336	40317.2	46493.2	17467.3	29870.2	34913.5	27492	28346	39474	29845.4	233.417	3206.48	1956.69	9255.99	1253.05	1341.46	1095.47	1323.74	2513.66	233.417	2264.71	233.417	4955.07	7438.19	233.417	1658.78	2199.66	2289.23	233.417	760.572	233.417	233.417	613.475	521.557	233.417	233.417	233.417	88315.8	70160.8	42571.8	86359.1	68335.1	72645.3	45275.4	81904.5	33897.1	233.417	718.574
M213T70	212.839	1.1695	401.571	401.571	401.571	401.571	401.571	401.571	401.571	401.571	401.571	870.53	2063.88	2745.45	7286.44	3956.76	5011.19	2948.73	4655.96	2042.11	401.571	4823.01	401.571	5685.21	3548.54	401.571	4207.09	5907.75	4400.97	1126.49	9084.97	5627.3	1948.85	5592.81	6198.79	5591.82	1955.91	2042	401.571	401.571	401.571	401.571	401.571	401.571	401.571	401.571	401.571	21715.4	9407.87
M213T72	212.992	1.19772	1921.42	896.284	105.969	579.108	2830.27	105.969	1279.15	2505.61	1517.15	16535.8	9905.15	10059.2	15926.3	33826.4	24118.8	7197.3	14940.3	9445.83	906.724	25790.7	211.938	22372.8	16477.8	250273	15486.5	3054.05	22854.8	9903.56	27041.8	14973.8	4879.33	15152.6	20324.7	9697.47	5012.72	13139.5	718.38	1787.14	2154.68	1004.02	1148.68	1257.76	544.431	105.969	1822.22	34310.6	7376.11
M213T776	213.068	12.9284	253831	378991	172424	305433	205933	317866	159398	302109	174256	53899.8	66040.2	71413.2	77879.8	73309.2	53435.9	43240.8	52169.1	78923.9	4184	37654.4	5198.86	20303.7	58736.3	62943.3	43934.7	36852.4	19872.3	45304.2	31888.9	65320	54668.4	33348.9	45152.2	35731.5	54222.4	83130.2	301071	274887	237569	147380	255485	218210	307934	186210	238737	1786.42	6051.05
M213T492	213.146	8.19794	650453	656484	132094	842171	559119	618317	108476	767383	772794	24011	53753.2	34726.9	148597	45370.3	40266	54396.9	50614.6	29662.1	378.061	19148.2	378.061	29036.2	33249.5	378.061	32159.1	55767.4	8729.77	132635	28298.8	40595.3	113676	34949.5	35510	18747	19010.1	48521.8	641820	541106	401635	505147	19768.2	567244	276922	302521	296270	3832.18	8129.3
M213T805	213.164	13.4176	401653	391022	117636	387578	699683	608543	68758.3	405847	111512	211904	129441	109858	502226	553899	249015	232664	219092	97017.8	224.705	604353	224.705	734741	662731	1.48087e+06	365477	426090	386513	458833	648271	534024	468728	275587	455065	79227.3	35542.6	30719.9	210622	581741	455726	284124	317818	360797	291883	3711.13	269386	5759.07	3675.26
M214T776	213.569	12.9305	63896.7	96824.3	37730.8	71687.9	72055.7	74362.8	36040.8	75391.1	49461.4	15493.7	10327.9	16829.6	16175	14478	14325.3	8700.9	5033.23	14281.2	262.738	4092.92	262.738	1894.91	12786.5	262.738	5910.48	6626.26	3586.43	7639.15	5742.52	12348.1	8719.17	4476.09	10646.3	7135.84	9099.8	16915.5	68986.2	68956.5	57640.2	24942.4	62103.5	52946.8	91157.7	54107.3	57755.9	1358.82	533.937
M214T73	214.007	1.21892	785.482	785.482	785.482	785.482	785.482	785.482	785.482	785.482	785.482	2519.29	3918.73	2284.1	9447.78	10779.9	5156.45	4728.54	8230.81	6125.98	785.482	4302.14	785.482	5137.01	1696.27	785.482	9322.78	7865.76	4728.24	4302.39	1570.96	1879.57	2129.77	6209.39	6099.52	6059.47	11710.7	8418.3	785.482	785.482	785.482	785.482	785.482	785.482	785.482	785.482	785.482	42565.8	15990.1
M214T594	214.108	9.89583	6939.61	22704.3	3053.08	11119.5	7841.66	15229.7	2261.52	14939.1	15121.6	111.081	440.64	339.062	2437.07	457.864	381.667	111.081	111.081	1039.8	111.081	111.081	111.081	501.097	423.759	111.081	111.081	111.081	111.081	1229.18	1540.15	2456.63	1001.01	1103.94	1656.72	1575.99	569.033	1425.76	17452.7	21662.8	6075.6	21291.9	23382.6	12666	12529.2	4642.32	7799.61	111.081	111.081
M215T70	214.836	1.17067	284.237	284.237	284.237	284.237	284.237	284.237	284.237	284.237	284.237	3185.09	2507.22	7028.12	5585.21	3678.94	5321.23	675.848	4843.49	1735.61	284.237	4701.39	284.237	4525.72	2920.98	284.237	6042	3332.58	9249.52	568.475	5584	1980.64	1877.8	7279.49	4494.56	3363.97	3670.53	6355.33	284.237	284.237	284.237	284.237	284.237	284.237	284.237	284.237	284.237	25003.2	953.148
M215T78	215.016	1.30042	52735.8	8656.07	2827.6	8710.91	1959.69	21258.5	1998.29	30200.5	13123.7	178649	144570	38490.9	38448.2	324044	391049	120208	134608	44362.3	707.075	286578	707.075	135735	94155.2	312090	228346	53171.8	101210	49861.7	502236	320996	109844	128753	168806	36332.1	67852.2	91516.4	5962.29	19813.6	18523.8	3823.98	15711.4	14129.7	6704.43	1414.15	12590.6	86748.4	29592.7
M215T739	215.143	12.3139	35215.5	82860	8378.89	86549.6	35545.5	49288.8	16455.2	61428.5	114321	1935.86	25640.1	22413.3	25254.9	12961.4	4251.61	5492.89	3874.18	30814.5	207.316	3544.21	207.316	782.895	9245.12	207.316	1666.83	12523	2045.21	4227.49	2741.35	4279.2	5250.24	4731.3	5286.02	4373.77	1532.7	719.017	24948.6	11052.3	27895.7	2789.86	639.19	40665.2	36583.9	48197.2	71248.5	207.316	3710.45
M215T994	215.18	16.5615	60173	41990.6	6678.44	34605.4	49925.4	28552.7	4186.02	58688.3	21347.4	535.976	535.976	535.976	1071.95	535.976	535.976	535.976	535.976	535.976	535.976	535.976	535.976	535.976	535.976	535.976	535.976	535.976	535.976	535.976	535.976	535.976	535.976	535.976	535.976	535.976	535.976	535.976	53499.2	35189	29353.6	49476.3	40138.2	15793.3	18170.3	26439.8	35690.5	535.976	535.976
M217T72	217.069	1.20341	3415.36	144238	78082.3	105512	6131.88	105177	66184	689.118	131126	97307.6	58866.2	47034	66611.8	132713	104724	68116.5	67289.4	53085.7	338.039	127025	253.364	118884	101002	1.89271e+06	77374.6	51249.4	86579.5	29565	164375	111503	63757.3	79756.7	104006	55730.3	44676.6	81862.4	142542	139431	667.028	483.947	100570	494.938	610.56	94282.5	141675	51736.1	12493.9
M217T80	217.105	1.33241	134136	160146	90323	97074.2	134196	110196	96560.6	95446.5	153520	17965.9	11631.6	8521.64	15571.5	32703.7	24751.1	15562.4	16454.3	13418.8	263.848	27918.3	131.924	21414	18293.7	74803.4	18700.5	9339.99	19812.2	8779.48	37953.3	21572.8	14853.4	21048.6	23623.5	14518.9	10262.7	20394.6	143293	148147	102573	133619	106127	111943	188289	164353	171947	12452.5	6087.51
M217T328	217.105	5.46212	16851.1	18707.9	13374.9	9406.57	16126.2	14955.2	12059.2	10506.4	23935.9	115725	102333	123113	106759	184050	15853.2	8687.59	37944.1	50727.9	1280.61	138097	348.161	89614.8	69275.4	367084	27476.1	10498.2	136647	157103	180155	159821	77488.6	97398.8	117351	13439.7	56922.8	21675.1	27388.8	19542.3	9607.91	24297	21093.4	21060.7	23664	22644.5	16069.4	100327	93159.9
M218T150	218.139	2.50673	154.452	154.452	154.452	154.452	154.452	154.452	154.452	154.452	154.452	41520.1	35795.5	37300.9	45347.2	92413.1	65397.1	39983.2	28247.4	44395.1	154.452	102893	154.452	156250	133909	80090.3	53223.7	34650	48170.6	113174	318666	246160	108106	95242.6	106516	35996	37150.4	50133.3	154.452	154.452	154.452	154.452	154.452	154.452	154.452	154.452	154.452	1968.96	2081.53
M219T64	218.984	1.06505	328.03	328.03	328.03	328.03	328.03	328.03	328.03	328.03	328.03	127788	126909	137609	139140	121391	117431	132459	138432	151451	1600.29	150914	1413.07	150940	128946	280275	143730	128152	131142	167413	155847	145138	154897	141025	153100	124479	135306	130364	656.061	328.03	328.03	328.03	328.03	668.608	328.03	328.03	328.03	78515.2	77205.4
M219T72	219.027	1.19715	7639.78	348.874	348.874	2839.51	2660.08	3139.87	348.874	5510.87	348.874	82672.1	22690.3	15738.1	25057.9	43901	29450	42659.6	38642.8	28697	348.874	101703	348.874	106986	87894.3	624489	38221.4	40135.4	44621.3	12129.7	94525.2	81259.9	42744	55421.1	69147.5	23881.8	12061.4	28696.2	348.874	7190.34	4228.81	348.874	5062.03	5053.64	1410.72	348.874	4987.45	30159.8	4262.61
M219T516	219.099	8.60438	323156	765421	45534.8	692416	725329	565421	324834	465880	458913	15275.7	55284.8	104244	94342.5	60428.6	43041.3	49737	42359	77480.6	266.753	28086.1	133.377	50630.3	68347.8	32889.1	34713.5	18888.7	20058.2	98784.2	49461.4	35254.9	85846.7	48909.1	66937.3	16270.5	873.733	21213.5	1.40268e+06	1.18098e+06	909272	1.93863e+06	1.31434e+06	1.28857e+06	1.01877e+06	773260	922542	614.66	19530.4
M219T1062	219.138	17.6957	45816.1	57158.3	10236.1	42105.7	79845.6	46954.5	32378	48588.9	12989.7	239.653	556.012	489.522	644.756	2846.42	1109.13	498.13	239.653	479.305	239.653	2757.51	239.653	4401.92	3241.98	239.653	1430.62	639.569	605.428	718.271	2857.11	239.653	1006.53	239.653	820.792	239.653	239.653	239.653	94306.6	75917.2	67675.5	102975	78707.3	72830.4	67104.3	75882.6	46762.2	239.653	239.653
M219T1100	219.211	18.3281	255785	393223	149348	285050	252613	208383	144400	248413	280311	496.537	8399.54	19476	76142	1752.18	3583.74	6157.42	5297.31	33962.3	212.152	7807.12	212.152	11601.2	15310.9	212.152	5349.58	11066.7	2753	682.181	6909.03	3823.37	910.296	760.892	4713.84	2589.69	212.152	594.509	509071	322114	241701	332904	312322	285668	269032	331303	234724	212.152	2031.13
M220T64	219.985	1.06767	4695.01	4695.01	4695.01	4695.01	4695.01	4695.01	4695.01	4695.01	4695.01	38810.5	34437.3	38583.1	39790.1	34115.2	36345.7	39162.1	37669.3	47137.1	4695.01	44594.2	4695.01	44228.1	37876.3	349929	43436.5	37510	39970	44616.9	46417	43587.2	44668	42548.5	45974.6	33790.9	37315.7	34462.1	4695.01	4695.01	4695.01	4695.01	4695.01	4695.01	4695.01	4695.01	4695.01	9390.02	29215.2
M220T938	220.112	15.628	44183.5	79200.2	26594	56803.5	48436.5	242445	56325.6	221450	121622	1442.11	1792.67	1317.52	6170.8	1336.44	2437.06	1784.71	1194.53	1737.28	821.177	1903.2	263.02	3151.14	2010.91	227193	2871.35	5245.47	3399.82	897.7	4688.09	2124.74	1986.65	3305.23	1897.23	1885.04	1552.57	3491.26	238307	230212	84351.8	96779.1	112188	165179	406617	870277	62256.1	654.984	788.116
M220T1099	220.214	18.3243	45330.4	57632.8	23407.7	47334.5	43569.5	32261.5	14585.2	40272.2	46076.1	224.047	2064.35	3470.28	8336.25	672.786	578.099	452.154	813.674	2437.19	224.047	930.76	224.047	1284.81	1005.4	224.047	556.913	1547.03	224.047	224.047	224.047	224.047	224.047	224.047	224.047	224.047	224.047	224.047	87664.9	58537.6	39463.9	65335	52042	47863.7	44829.9	58071	38452.2	224.047	455.565
M221T64	220.982	1.06782	5897.68	5897.68	5897.68	5897.68	5897.68	5897.68	5897.68	5897.68	5897.68	37032.6	35047.8	42418.8	42426.8	36516.6	37990.1	40518.8	41008.4	43949.5	5897.68	44335.2	5897.68	43590.3	39459.5	367571	44215.3	38475.7	40831.1	47277	48921.9	45616.7	46280.3	40018.3	42710.3	37027.4	38246.4	39675.1	5897.68	5897.68	5897.68	5897.68	5897.68	5897.68	5897.68	5897.68	5897.68	21322.9	23815.5
M221T643	221.075	10.713	82094.2	52037.9	56934.3	65518.6	63374.2	85130.5	76921.2	120060	123012	4750.15	1090.82	7910.4	6551.98	1360.15	1263.38	2733.24	6468.49	7647	273.283	1425.09	134.64	5626.9	3984.83	134.64	1157.14	1076.95	1905.77	894.797	3264.47	4202.94	2251.73	957.001	3816.87	663.531	2326.85	1749.29	107278	84697.6	96359.1	168767	203670	35607.9	91743.6	133897	102284	722.664	297.949
M222T776	222.073	12.9289	250244	357578	152282	264066	314383	251644	136813	197151	170006	40743.2	61124	70637	74274.9	60992.2	49721	37270.5	49239.5	78688.1	561.194	32651.6	561.194	20850.2	37459.4	57389.2	39276.4	29400.2	20664.2	46968.3	26791	54083	51259.5	28578.4	41587.3	33210.8	51446.9	71357.7	286749	234139	212754	127597	196216	207717	289899	209344	202165	2181.01	4757.39
M223T776	222.575	12.9354	63344.4	75419.9	35618.2	56506.2	61294.3	54330.2	29105	54409.8	72433.2	10610.5	13421.4	15193.7	16008.6	10830.7	10507.1	4154.7	3140.96	17734.9	225.937	6086.98	225.937	3443.08	11175.4	225.937	7292.53	4469.17	2206.3	1708.52	652.833	7283.58	10700.6	2974.21	7669.23	4835.68	7898.33	16082	50388.7	55553.5	37360.8	16774.9	51333.9	45015.6	64505.6	51479.3	48113.6	583.863	515.783
M223T761	223.097	12.6809	128509	214547	119668	138712	167078	143196	52197.8	140679	39401.9	8769.31	7503.17	3268	3371.89	10169.9	4116.49	8722.87	4958.16	9486.86	541.875	13881.6	479.116	7308.36	7191.04	41714.7	5841.46	4792.96	15824.2	3596.92	12351.7	696.5	4380.62	4552.31	3317.17	16468.7	7782.85	20844	272157	136135	125393	267126	176282	177931	173545	217463	126809	101202	112452
M223T1289	223.242	21.4855	39535.7	76890.4	2590.88	32075.6	57022.5	53610.4	7257.4	38577.9	28777.3	868.365	868.365	868.365	868.365	868.365	868.365	868.365	868.365	868.365	868.365	868.365	868.365	868.365	868.365	868.365	868.365	868.365	868.365	868.365	868.365	868.365	868.365	868.365	868.365	868.365	868.365	868.365	55056.4	40950.1	40122.4	36847.6	868.365	47228.1	24102.6	1736.73	26838.1	868.365	868.365
M224T64	223.989	1.0661	321393	321393	321393	321393	321393	321393	321393	321393	321393	1.49954e+06	1.38038e+06	1.28096e+06	1.25748e+06	1.47349e+06	1.31331e+06	1.31839e+06	1.31843e+06	1.32131e+06	321393	1.53271e+06	321393	1.43414e+06	1.45849e+06	9.36755e+06	1.47668e+06	1.37896e+06	1.33818e+06	1.4756e+06	1.45707e+06	1.58965e+06	1.45058e+06	1.38125e+06	1.27919e+06	1.42261e+06	1.40494e+06	1.46185e+06	321393	321393	321393	321393	321393	321393	321393	321393	321393	923292	892027
M224T761	224.1	12.6796	16695	19355.4	13228.6	5430.77	19987.4	18048	9040.8	8264.66	12994	1328.41	1129.97	242.468	242.468	674.359	242.468	962.653	557.156	925.675	242.468	1734.44	242.468	484.937	242.468	242.468	242.468	1088.97	2113.05	242.468	909.393	582.867	242.468	595.47	512.869	1155.12	1088.39	1522.46	11862.8	18263	11204	34341.3	22865.6	21977.2	24484.9	26359.9	8834.62	10333.5	14842
M225T64	224.99	1.06607	77631.6	77631.6	77631.6	77631.6	77631.6	77631.6	77631.6	77631.6	77631.6	460624	430837	393614	387114	457264	394924	408053	406804	403978	77631.6	473768	77631.6	437768	460645	587224	477699	434725	407079	464797	453123	486121	445062	425065	395169	432519	432755	461590	77631.6	77631.6	77631.6	77631.6	77631.6	77631.6	77631.6	77631.6	77631.6	282074	276689
M225T824	225.183	13.7405	58574.3	119171	18863.4	96548.1	17390.9	70980.6	28182.6	94652.1	71341.4	1314.81	5773.65	9503.29	24720.2	3990.42	4799.76	8937.96	5021.78	7562.81	243.576	1594.95	243.576	1855.2	4680.76	243.576	3963.1	643.582	2472.4	16036.5	3985.35	8303.88	16594.2	6071.14	1523.73	4335.44	2526.66	5253.78	103448	68756.8	80073	97470	75227.4	80741.8	48540.1	38282	52483.7	1282.21	3064.59
M226T64	225.987	1.06593	370.233	370.233	370.233	370.233	370.233	370.233	370.233	370.233	370.233	449361	409046	384893	370444	444008	402833	399499	390505	399120	370.233	467940	370.233	437325	450046	1.81544e+06	464633	422227	401883	444519	441486	481883	456080	421566	385595	423501	431644	444965	370.233	370.233	370.233	370.233	370.233	370.233	370.233	370.233	370.233	269359	269407
M226T698	226.18	11.6322	30799.2	37502.7	17554.5	20864.2	32630.6	18485.5	19214.9	16162.9	19552.3	17038	912.453	560.334	18335.6	6917.37	18526.5	7102.1	13799.3	15928.9	1773.51	5998.64	4369.8	13996.4	4076.19	361608	16886.9	7064.88	18773.2	17707.2	22594.8	27311.7	21403.4	19301.5	22158.2	33274.3	30756.8	23509.8	59089.7	47881.9	11133.7	47693.9	31823.8	30032.8	44921.6	101731	37701.1	5286.23	7564.32
M227T64	226.989	1.06833	8263.83	9229.31	2452.04	533.363	7967.03	5706.66	3736.73	3318.37	5199.13	80305.4	74756.5	69285.8	64999.1	78448.9	70083.8	68852.6	69985.9	70571.5	181.473	89298.7	181.473	75720.5	81603.1	1.43952e+06	83448.5	73522.1	75223.8	78288.4	78143.3	87342.4	81602.3	70973.2	68347.2	72683.5	77961.4	78935.3	7890.28	2646.86	7006.63	882.74	1569.01	3370.73	2024.77	362.946	1898.4	20818.9	51332.5
M228T64	227.985	1.06985	664.409	664.409	664.409	664.409	664.409	664.409	664.409	664.409	664.409	25836.1	28376.8	34748.1	24525.7	33542.1	31109.9	32701.2	29232.5	29990.7	664.409	36205.5	664.409	32209.8	43205.5	104910	36946.8	33879.1	29220.9	33509.3	34079.1	33667.5	30382.8	29005.5	37879.8	32437.1	32377.8	35025.5	664.409	664.409	664.409	664.409	664.409	664.409	664.409	664.409	664.409	27474.4	19452.1
M228T751	228.196	12.5233	56712.4	74215.2	20601.9	47064.1	51368.2	37162.9	25535.1	21020.7	51853.8	16349.7	11335.9	13310.1	24832.5	24021	13837.8	8504.16	4642.47	15102.8	6134.21	16877.4	9804.55	29363.1	8565.47	723068	14083.4	12393.7	23128.1	14310.3	12100.4	17783.6	13676.8	10313	11432.8	23831.9	20573.4	12188.3	54208.4	64972	32386.5	40138.8	28820	25424.2	35281.8	49314.9	49714.9	15975.4	14258.4
M229T72	228.929	1.19653	2189.96	2189.96	2189.96	2189.96	2189.96	2189.96	2189.96	2189.96	2189.96	34249	25103.8	23326.7	27423	38165.5	30204.5	19308.4	24890.6	25245.9	2189.96	30156.8	2189.96	22824.5	5074.88	2189.96	26936.6	21931.5	34859.8	4379.92	53477.7	30476.5	18177.6	28978.8	32354	27812.1	22947.3	38447.6	2189.96	2189.96	2189.96	2189.96	2189.96	2189.96	2189.96	2189.96	2189.96	28960.3	18981.1
M229T554	229.141	9.24047	133123	244961	122164	182034	89558.3	133586	112544	123682	90085.4	650179	606120	543613	957502	563765	332441	594225	414126	550565	5083.73	691884	3871.5	808019	375284	1.28431e+06	639415	407660	881386	414333	632950	466580	589750	516319	443411	522138	418345	960511	180851	161866	126318	129760	1935.75	130076	193952	171728	206976	94340.6	80571.7
M229T1082	229.216	18.0323	1.04292e+06	1.25206e+06	464077	772261	896373	734360	731330	1.03581e+06	715700	24558.3	94025.4	110837	291562	38175.8	39591.5	47650.5	54586.3	157352	3978.71	115989	2623.8	153813	174883	77083	51879.3	53553.6	56500.6	13824.9	42999.7	27982.5	19870.9	24022.2	32058.5	29343.6	14129.1	9974.39	2.16672e+06	1.61908e+06	980938	2.02537e+06	1.63467e+06	1.72778e+06	1.2215e+06	1.9387e+06	909495	12671.1	41139.4
M229T902	229.228	15.0323	274502	303738	323292	211894	247491	192829	89830.4	263776	112924	72131.1	32420.4	93806.3	171848	66372.6	54159.8	83520.1	103742	127737	409.407	23396.7	409.407	26058.5	71945.7	409.407	28722.5	54178.8	23833.3	32843.1	32711.5	7712.93	14084.8	68019.2	20343.9	17908.7	22144.5	36744.9	495601	283627	193357	474033	330775	314498	340094	202384	217278	11933.3	818.814
M230T554	230.145	9.23293	7123.37	22078.9	10894.2	7222.42	14931.5	11428.5	6496.6	12012.6	2071.61	64582.4	73108.5	62544.6	105692	62507	39620.7	69925.6	45529.6	66633.8	122.138	76156.2	244.277	91013.6	39713	87746.4	80612.2	50365.4	106313	46786.2	70993.9	51518.2	65588.8	55672.1	51179.7	61859.6	44471	113312	11435.3	15577.7	16388.1	14553	122.138	15756.4	4719.79	18154.1	12981.8	12767.5	4671.75
M230T1082	230.22	18.0336	160935	193406	71258.6	121870	145358	114689	116732	157449	111682	1608.86	17536.7	19714.4	42055.8	2717.93	7624.79	2148.09	5152.84	18774.8	333.607	14016.3	667.213	5705.56	23479.1	88073.6	3288.79	7357.15	3564.25	2141.85	5706.55	2829.11	2661.98	3573.99	2780.55	1000.78	2530.12	2247	343982	253867	152670	311876	254302	267615	182691	296422	136611	1440.58	6091.41
M230T902	230.231	15.0297	37144.3	43081.1	46629.9	30452.1	30936.3	11160.4	10418	34412	16047.3	2100.4	567.203	13514.5	22829	2098.72	9360.1	11144	14966	20491.4	201.209	968.874	201.209	1725.43	9584.06	201.209	2350.48	5566.67	1335.08	3098.32	1319.88	1198.95	1344.11	7221.99	2028.57	2070.12	2939.03	1643.93	71726.9	38582	28849.8	51124.7	44410.1	27237	36925	50658.4	29741.6	652.929	201.209
M230T777	230.248	12.9576	41751.9	64563	36506.3	46361.8	38114.2	39138.9	43558.7	24696.8	19914.4	21037.1	41270.6	26410.1	40139.7	26655.9	38099.2	35491.5	20638	24054.3	22556.5	41931.4	48841.4	39802.2	39990.9	3.35775e+06	38879.6	38724	35528.5	15410.6	42622.5	15338	7622.49	7395.37	17096.4	16175.7	21604.3	39471.6	30571.8	29476.7	23698.5	29221	975.05	27865.2	43684.2	51650.6	25820	44891.4	35276.1
M231T81	230.96	1.35278	25171.8	38147.4	17617.1	28480.2	23866.2	23665.1	7907.17	27613.3	18253.3	21894.5	11867.9	2434.62	2311.34	24434.4	34168.6	13274.3	11904.4	2552.22	405.312	27230	405.312	14499.7	12942.6	405.312	19581.4	4284.7	9779.05	3232.26	50177.7	23102.9	13261.2	14036.5	15173.8	4451.59	6841.77	9354.08	30534.8	15158.4	23837.8	13133.1	23144.6	16986.3	12825	2752.58	17457.3	3539.42	5092.55
M231T77	230.99	1.28945	880.4	22351.5	13284.6	20500.4	13692	17243.8	9680.85	1389.86	16478.4	23445.5	19775.8	4480.57	1309.26	46032	55718.5	16819.3	15817.9	3079.51	391.589	36533.4	391.589	14441	13115.1	391.589	26018.5	4103.38	9277.44	2664.1	72650.8	52105	14982.9	13846.2	24669.9	15324.1	2849.75	3413.95	20644.5	12166.9	14332.3	10345.3	14426.9	11771.1	9278.14	8514.25	1024.42	4573.37	817.969
M231T776	231.078	12.9318	71083.4	94719.7	51275	82564.1	109551	81529.4	49263.4	72167.5	54488.7	16016.5	21624.1	26406.8	27728.1	22217.4	18212.8	15743.5	18906	29719.8	328.542	13123.6	328.542	7090.72	17837.6	328.542	13184.2	5390.32	5443.18	15589.6	7117.69	18863.4	17599.7	13309	16450.7	10907	17861	26873.5	93165.1	61625.1	60392.5	44217.3	63932.6	51346.2	74773.4	84330.1	77913.7	772.457	657.085
M231T594	231.134	9.89683	5325.24	14448.9	1026.36	5645.59	10949.1	7160.23	3980.03	11105.4	4933.52	350.094	165.625	680.244	2000.27	165.625	165.625	331.251	165.625	1633.45	165.625	165.625	165.625	165.625	1203.3	165.625	165.625	396.766	165.625	2444.03	2609.5	632.444	1246.22	454.986	1899.39	703.067	1513.33	662.51	10694.5	5693.38	2765.61	16592.3	16575	14385.6	14677.4	10670.4	8204.62	165.625	165.625
M231T805	231.175	13.4175	900204	837866	229559	923141	1.5368e+06	1.33036e+06	232957	898230	594232	426847	278720	476066	1.25912e+06	1.22239e+06	562083	592734	447848	565587	253.552	1.34889e+06	593.641	1.64138e+06	1.48431e+06	3.51029e+06	812811	1.08852e+06	966437	1.17881e+06	1.47321e+06	1.12866e+06	1.03318e+06	607459	999678	595999	80890.1	74816.6	524261	1.22477e+06	1.01608e+06	625126	746259	799469	681561	22457.2	661331	24638.7	10368.8
M231T951	231.175	15.8449	84261	136070	10595.7	59184.3	158902	78428.1	52159.1	196264	73349.9	246.783	1812.9	246.783	3036.35	1737.96	493.565	1230.93	2079.64	3037.73	246.783	1312.39	246.783	4933.56	4797.15	246.783	609.595	1901.45	246.783	246.783	679.769	246.783	2223.12	246.783	246.783	246.783	246.783	246.783	152594	47292.2	39303.3	179265	140337	44677.2	64547.9	85332.1	102351	246.783	246.783
M232T741	232.105	12.3459	22537.4	15943.6	23944.8	23638.1	23128.5	26424	30897	9574.09	18321.1	24545.3	24988.1	22573	22988.7	24048.1	22823.9	9370.7	22149	25311.2	3848.78	27835.9	3848.78	7697.56	25115.3	3848.78	24130.9	23634.5	23143.7	25148.6	22889.2	23112.1	32057.7	10865.6	22636.8	24284.4	17417	22884.7	8939.78	13911.1	22087.9	23075.3	23841.1	22534.7	31260.1	24206.7	22096.8	25290.8	22402.5
M232T805	232.178	13.4149	160501	139827	42498.7	68582.8	205889	248795	37168.1	141026	11522.7	57875.4	48618.8	21046.3	42482.1	213407	94689.8	31847	83072.9	11937.2	575.697	240600	575.697	294548	260719	659314	160270	30303.7	126304	67640.6	308469	206867	182867	35419.4	179453	32177.2	11384.9	10414.5	79258	143017	169743	109022	124595	137907	95885.2	3783.12	112286	1636.52	1662.77
M233T74	233.027	1.23697	1238.42	7257.93	3663.67	3990.72	5219.35	6576.49	2565	7291.52	5173.77	36811.1	22925.5	22728.8	42572.4	45854.3	42830.6	31690.4	24702.2	25188.6	619.211	42070.9	619.211	15891.1	32127.3	412251	31218.9	11821.3	32405.3	16978.6	42162.2	32244.7	26192.4	7572.87	32391.1	12119.4	8711.11	5640.2	6848.4	5106.35	5363.5	2908.83	5276.81	3245.65	2987.68	2023.4	3613.37	18406.7	8509.12
M233T71	233.042	1.18425	1009.07	333.15	333.15	333.15	1457.66	666.301	333.15	333.15	333.15	32575.6	20256.5	9635.35	25611	42767.8	14915.8	21131.1	19096.6	14875.1	333.15	49885	333.15	47750.6	65778.8	888862	19350.6	8786.47	31674.7	8471.08	67493.7	34050.4	8099.13	25077.5	33832.4	19283	16695.5	29549.8	333.15	842.722	333.15	333.15	333.15	333.15	333.15	333.15	333.15	22491.8	2719.75
M233T1062	233.154	17.6957	41772.8	46832.5	12738.4	35269.3	67344.5	40439.2	28232.8	46870.5	20460.8	266.866	266.866	266.866	1252.69	1033.94	266.866	555.139	266.866	589.914	266.866	784.28	266.866	3130.27	719.3	266.866	744.124	1122.67	266.866	637.425	746.496	266.866	266.866	266.866	266.866	266.866	266.866	266.866	97630.9	51736.8	57487.8	92959.6	71736.6	69879.9	56733.9	62789	28285.4	266.866	266.866
M233T994	233.19	16.5749	106565	99287.5	17832.7	71626.7	47345	62854.1	40193.4	151073	56114.7	695.515	237.166	517.338	669.92	831.415	237.166	2022.61	500.676	1155.9	237.166	1364.83	237.166	3138.32	685.434	237.166	1115.35	474.332	237.166	2441.9	2185.2	616.583	2177.03	1971.36	2198.03	2263.65	1585.52	540.128	38008.3	62512.2	21590.3	103245	81884.5	35720.4	18598	39191.1	52299.3	237.166	237.166
M233T840	233.19	14.0026	770961	822712	230259	531682	1.06641e+06	990637	115850	598429	408741	373183	295921	283932	730512	854503	322016	394972	315452	34616	621.602	1.03469e+06	621.602	939544	813181	1.87288e+06	575004	281211	394469	345977	891356	796793	561441	248721	561988	81820.1	35905.6	19467.4	256660	647990	663918	282536	307912	362232	486565	13404.9	367817	26304	43995.5
M234T776	233.581	12.9329	118253	134176	63838.5	108311	118055	109866	52966.4	111078	143271	17343.5	19747.6	23451.7	29306.4	23388.6	19320.1	14141.3	17172.6	29135.4	266.025	10041.5	266.025	7558.42	19530.3	266.025	16264.4	9961.14	9628.63	19930.1	9275.71	24148.8	20130.2	5109.21	16654.1	4805.65	21406.6	30433.7	127656	99059.8	105625	56642.4	89301.7	84170.3	111620	82885.2	87463.2	1424.42	2442.03
M234T829_1	233.587	13.8173	91883.2	113894	52161.6	104046	79456.8	83836.5	50862.1	85447.8	111548	4570.44	7820.49	9210.09	23948.2	11142.6	11798	5547.56	8115.51	19643.2	276.646	7752.76	276.646	8391.55	13342.9	276.646	16479.2	19950.6	1009.12	50123.7	17597.8	42641.5	59767.8	20857.1	26703.2	23522.2	23404.8	30113.8	117097	112237	100709	85032.9	95633.3	92892.8	154250	76846.5	82499.7	276.646	672.435
M234T829_2	234.089	13.8178	22763.4	20826.4	13311	22309.4	21133.5	18190.8	9766.85	20319.2	24931.4	1965.21	2854.68	2470.58	4696.79	846.225	1037.61	1987.29	1988.18	2600.01	255.554	654.567	255.554	1224.17	1523.67	255.554	3056.12	2949.23	1197.89	7794.87	1315.27	12448	13253.7	3210.18	6217.35	3046.15	2672.13	3657.89	24762.8	25704	21469.8	18911.9	21646.6	21489	33769.4	16530	18350.1	255.554	255.554
M234T583	234.207	9.70995	1814.22	10126.2	3221.52	7825.27	4368.58	5384.02	5054.47	5532.31	2687.26	5074.76	6525.3	2684.02	6152.09	6143.54	5378.72	4556.27	4238.98	1656.76	9426.89	8493.58	8486.78	10560.5	3703.94	1.01409e+06	5172.52	7542.38	5742.24	4815.11	6147.01	9933.93	8847.15	6616.98	3296.93	6796.87	5485.08	4508.49	3533.65	7257.4	5090.92	7296.19	4423.01	3784.01	4721.4	3780.84	3261.63	6828.83	5249.84
M235T785	235.131	13.0854	428858	464051	146531	349617	398663	280380	101226	349770	293252	19405.7	24357.9	35978	59337.4	43303.6	32252.8	37713.1	32339	29509.1	401.248	7489.18	666.617	16095	44621.8	51313.8	26978.5	31906.1	16916.2	50085	29239.4	21856.6	23863.6	11904.9	20269.6	15317.7	20533.8	15243.8	483287	219182	318974	406222	306479	283660	291624	328229	187667	5346.1	4647.26
M235T77	235.166	1.28515	7278.09	3595.68	5499.44	9118.48	6743.31	5960.94	2014.92	8278.36	8287.54	288335	116596	137430	210158	379728	225560	187100	182481	146350	322.555	344192	322.555	265119	295101	322.555	234222	135138	187639	111143	442738	291019	141299	123484	188068	109795	63389	177068	12264.6	19758.8	4167.04	18266.1	19079.6	18103.6	49499	8615.25	11372.9	6253.49	954.481
M235T1043	235.206	17.3793	282140	355310	70551.6	270577	384038	289266	137570	377830	218200	762.458	5214.02	767.129	31272.2	1055	1436.78	3754.7	564.937	12287.4	235.37	1896.13	235.37	13322.3	3385.12	235.37	1646.04	6320.5	685.828	1522.38	999.573	822.999	639.399	472.923	1554.55	585.869	495.098	235.37	551898	358848	274359	534394	449931	429365	259735	332085	257713	235.37	235.37
M236T594	236.09	9.89633	95407.6	130856	36332.6	110123	117954	105496	45662.6	95473.1	128143	2842.06	1778.28	5836.46	591.155	582.552	2264.6	4075.41	2637.88	2405.4	113.738	747.251	113.738	1741.48	1006.44	113.738	1753.37	3378.85	954.079	30365.1	19060.5	15122.5	1114.7	6244.57	14035.7	10016.3	1145.02	5947.91	137388	152699	84423.1	145385	139023	139469	139454	91187.1	90495.7	113.738	277.508
M236T785	236.134	13.0795	52977.8	54389.1	12654	42018.3	48757.7	31287.6	14279.5	41861.2	38993.7	1716.97	3042.1	3178.43	17265.6	999.081	3772.4	2263.87	2172.18	7812.64	294.277	2607.78	294.277	3014.91	5555.74	294.277	588.555	2557.43	1168.69	5555.35	2992.56	3267.07	1808.9	2196.83	994.966	919.866	2176.64	4583.74	61088.6	37134.1	41489.4	48765.2	40491.2	31930.9	30749.6	37477	22807.1	294.277	294.277
M236T641	236.141	10.6763	453371	376689	171276	264902	584977	342698	105814	416279	373229	19945.7	25371.8	34352.1	31047.2	42321.5	29442.8	10761.3	21750	41203.8	136.441	32198	136.441	1560.52	24859.5	136.441	29562.1	9462.23	2994.51	11548.8	15364.9	20268.7	11087.4	3566.34	3590.11	5315.37	11571.4	8496.13	505044	458847	351754	462636	553.364	702669	387938	303481	262195	584.947	1218.61
M236T1042	236.209	17.3734	54532.7	60823	6237.99	39600.4	63027.4	49443.5	24172.6	63946.4	29632.9	259.171	259.171	948.461	3652.86	259.171	259.171	259.171	259.171	1688.84	259.171	624.357	259.171	1363.77	679.603	259.171	259.171	576.398	259.171	259.171	259.171	259.171	259.171	259.171	259.171	259.171	259.171	259.171	98012.6	61824.1	45821.7	97835.8	79434.5	75205.4	38480.4	59197.2	35790.5	259.171	259.171
M237T594	237.093	9.89228	2760.42	10521.9	14342.3	13250.3	11179.9	5673.67	3217.33	12751.3	8879.63	9857.6	13586.7	341.807	20411	23166.3	14338	16370.3	12289.1	20395.3	155.448	9627.27	310.897	14495.4	15699.3	61631.7	8106.82	12050.3	7478.37	993.037	851.81	1510.53	16696.7	13645.3	15580.3	572.594	402.562	9347.42	3825.69	6751.26	10706.3	13220.7	35127.6	14768	4883.76	4138.01	3779.68	508.424	5322.04
M237T1099	237.222	18.3242	977872	1.46807e+06	477360	620819	577701	763405	465324	958351	41196.6	10351.7	41603.4	66314.7	235320	7856.23	11979.8	12136.7	22430.8	102586	388.995	39265.8	388.995	57698	79124.5	47481.4	24855.5	30012.4	14755.8	5592.67	25699	15132.5	7853.42	9429	12856.5	1987.14	777.989	2713.64	1.81532e+06	1.07639e+06	114469	1.11223e+06	978952	924079	986002	941002	727664	1217.1	16333.6
M238T640	238.139	10.6719	139233	108541	48779.2	80426.8	188739	107330	31191.8	129511	110541	7552.71	2132.99	8130.58	9693.65	13701.7	11811.3	1527.42	5409.64	11556	202.759	895.708	202.759	1575.4	7926.77	202.759	7196.9	2198.9	840.498	1830.44	2871.35	2220.65	1981.28	1596.11	615.599	1220.04	3826.91	1089.25	160588	144348	117095	149314	185444	225182	124582	97060.8	77190.6	202.759	202.759
M238T771	238.151	12.854	49341.9	47727.8	18719.6	6711.1	82793.2	73531.2	5483.79	45148.8	112797	2803.32	597.82	1426.64	3191.55	1389.6	956.628	461.568	2602.77	3162.01	203.318	9059.32	203.318	203.318	1806.89	203.318	4002.54	569.947	203.318	959.435	203.318	2996.94	1406.9	203.318	1972.93	549.494	908.503	893.551	129329	256202	48509.9	31492.1	170500	218363	171201	25015.1	51870.7	203.318	203.318
M238T1100	238.225	18.3284	149156	213323	81814.2	166248	137672	112320	78060.4	148906	153105	802.857	498.125	10460.1	39924.5	1715.5	2477.57	1253.56	2456	17823.6	226.756	8196.54	226.756	7829.13	6052.72	226.756	3091.55	5243.9	2963.65	1187.59	1637.51	1104.12	508.72	733.387	561.58	993.658	226.756	226.756	274556	185833	134146	199967	171283	156113	138244	180676	124577	226.756	1505.35
M239T551	239.126	9.17758	270079	344738	89033.1	359735	246128	218799	66131.2	421177	271267	17997.4	31261.2	28833.7	65336.5	19064.4	9427.92	16522.1	19215.8	25536.4	262.685	15310.5	131.342	11011.5	16499.4	36248.5	15192.9	18941.7	4038.05	35368.7	23825.3	11353.1	24894.9	6831	25820.2	7349.85	12203.8	7105.53	217870	254738	358256	173591	208493	186116	161672	110378	147721	383.445	3904.14
M239T771	239.15	12.8508	16877.2	5763.67	8747.41	8237.44	62804.4	24350.4	2235.19	16666	39716.5	1185.56	2096.51	711.986	4036.06	2035.75	1872.42	1201.16	1632.75	3403.42	212.36	6337.9	212.36	2270.01	4220.58	212.36	2761.96	2920.62	747.938	3572.01	2071.44	1681.81	4101.61	2095.54	4043.65	1794.35	609.519	1632.77	38966.2	83018.3	8073.52	4753.3	62952.6	77432	60037.7	6901.38	21717.6	1166.91	782.441
M239T1169	239.237	19.4836	362598	652667	257055	182052	384985	231711	341136	337760	256274	19381.2	8847.45	3461.32	23986.1	33110.4	37044.8	12423.5	26221.3	13701	3446.65	34877.9	2172.24	36481.5	43404.8	490241	27734.1	1239.16	7023.93	2433.83	56317.2	24925.4	4377.63	937.79	30793.7	34755.8	4414.22	31714.9	792583	558665	406341	499137	459150	514799	842649	919697	419164	6144.65	6081.32
M240T1028	239.665	17.135	24524.1	46886.4	2292.98	5670.73	59426	25663	9232.28	21798.3	1783.38	261.708	261.708	261.708	261.708	1087.74	2668	523.416	1303.07	261.708	261.708	775.91	261.708	261.708	261.708	261.708	765.816	261.708	2323.89	261.708	5400.73	36935.9	261.708	667.732	14882.5	3030.65	9203.09	34096.8	53871.2	48508.2	2235.91	16328.6	27544.7	20556	74324.8	117894	56553.5	4607.22	978.52
M240T1169	240.241	19.4835	64862.7	109878	45491	18178.4	65033.8	43503.9	63006.8	58358.9	46155.7	1079.23	1620.41	952.841	3177.62	883.727	6806.64	1551.65	1567.89	742.158	258.602	5006.57	258.602	676.81	7704.48	258.602	2990.84	861.544	2708.93	517.204	9639.96	2594.25	258.602	2775.93	1829.04	733.861	1535.92	5234.54	124241	99507.7	72573.9	86273.5	593.122	88498	147738	166170	68936.6	258.602	1255.18
M241T81	240.988	1.35481	298177	373410	183019	247191	281206	251882	110743	327519	290854	1276.74	1314.08	265.732	985.811	3052.41	2277.38	3079.51	265.732	1544.48	265.732	3872.76	265.732	1898.81	2391.7	265.732	1186.26	1804.5	1965.47	3829.26	1824.24	4233.1	4407.84	1981.53	2839.39	1482.03	815.073	678.071	239484	147330	186969	167758	218668	162333	132139	82311	121332	3332.41	3651.83
M241T515	241.069	8.58785	157951	195696	155778	176072	169808	121854	41105.2	152258	126998	2453.32	2383.94	2466.05	1201.8	4902.81	644.407	2017.13	2930.23	429.929	288.037	47042	144.019	30490.2	1767.37	144.019	23339.6	18188.1	24538.4	1037.66	22773.4	32246.7	1660.22	1561.16	2540.04	2152.41	542.776	1212.43	172359	116772	114713	147495	120741	111129	94297	106517	93084	8452.49	3925.46
M241T833	241.086	13.8815	2854.36	3905.67	916.235	3778.02	1707.06	1029.33	2311.36	2969.77	2327.75	242.957	242.957	242.957	242.957	538.229	242.957	242.957	242.957	242.957	242.957	242.957	242.957	242.957	242.957	242.957	242.957	242.957	491.521	1892.18	242.957	1050.02	1422.97	518.381	789.842	485.915	1766.55	1403.32	5836.58	1339.96	1261.07	1554.98	3318.88	4427.56	6881.26	5703.03	2907.48	242.957	242.957
M242T64	242	1.06607	5921.06	5921.06	5921.06	5921.06	18788.6	5921.06	5921.06	5921.06	5921.06	492051	478555	483275	474773	488835	450637	474923	486816	525782	5921.06	534659	5921.06	547164	488689	3.00748e+06	550216	473589	473164	572390	570385	552143	564282	505812	506962	467888	510482	476560	5921.06	5921.06	5921.06	5921.06	11842.1	5921.06	5921.06	5921.06	5921.06	311447	303720
M243T776	242.586	12.9363	69318.4	64812	39473	64954	30488.2	61686.2	36082.6	61375	63697.8	6957.75	19497.4	19785.8	22064.5	5086.91	3845.84	11736.2	9382.89	21306.7	299.79	3572.64	299.79	19497.7	8837.84	299.79	3029.08	1361.26	1276.81	7215.44	39878.2	7826.38	18976.4	13287.3	24434.8	11319.5	13857.1	22014.7	50221.8	55152.3	49055.4	30447	47665.9	52823	51593.1	63244.2	61131.3	777.008	795.739
M243T829_1	242.592	13.8198	140496	175463	87170.9	165932	139174	132684	82759	132727	167630	1387.69	21590.4	29436.1	46956.5	13811	17489.4	11352.1	16644	33919	332.873	19455.9	332.873	11917	20910.7	332.873	25415	33825.7	8116.23	85671.3	27882.6	72208.6	94184.7	37773.7	50998.9	36475.9	42397.3	52797.8	172181	168156	140460	119426	134836	148511	203501	146195	131088	1166.79	1492.25
M243T64	243.001	1.06607	16011.3	16011.3	16011.3	16011.3	16011.3	16011.3	16011.3	16011.3	16011.3	153036	148889	152037	156935	155700	144381	146908	153387	163939	16011.3	171096	16011.3	170074	146715	515382	174768	148879	143008	174148	176498	176777	168226	157941	162604	144530	155386	150553	16011.3	16011.3	16011.3	16011.3	16011.3	16011.3	16011.3	16011.3	16011.3	94106.9	99212.9
M243T829_2	243.094	13.8217	30589.9	47093.7	19449.1	34190.9	33106.3	25576.3	17304.6	30584.9	40121.4	1178.91	1504.44	2089.92	11667.7	2695.29	1584.18	2107.93	3511.98	10978	224.783	4849.51	224.783	2233.91	5850.92	224.783	5848	9087.76	1219.1	21182.5	4573.42	17371.6	20600.1	4815.12	17348	2088.38	6939.46	9726.87	34420.8	41264.8	32855.3	28683.5	32012.7	33437.1	49128	34732.5	31333.7	224.783	224.783
M243T80	243.183	1.32957	48029.3	28756.6	29990.2	36547.8	59758.7	31767.8	20907	42818.3	47885.2	7826.65	7826.65	7826.65	7826.65	7826.65	7826.65	7826.65	7826.65	7826.65	7826.65	7826.65	7826.65	7826.65	7826.65	7826.65	7826.65	7826.65	7826.65	7826.65	7826.65	7826.65	7826.65	7826.65	7826.65	7826.65	7826.65	7826.65	66914.9	142312	53375.6	37475.1	80914	179363	268665	15653.3	61955.4	7826.65	7826.65
M244T80	243.685	1.33347	16363.7	6201.44	3184.8	6448.85	6529.85	8186.16	2300.83	10216.3	4061.78	618.32	618.32	618.32	618.32	618.32	618.32	618.32	618.32	618.32	618.32	618.32	618.32	618.32	618.32	618.32	618.32	618.32	618.32	618.32	618.32	618.32	618.32	618.32	618.32	618.32	618.32	618.32	14851.8	38121	4121.96	6397.87	23763.4	53383.1	82818.2	1236.64	16397.3	618.32	618.32
M244T64	243.998	1.06607	41032.6	41032.6	41032.6	41032.6	41032.6	41032.6	41032.6	41032.6	41032.6	150575	147230	149724	148680	152213	137288	146758	145947	166145	41032.6	167989	41032.6	165207	144120	866885	172313	145298	144516	179398	174029	170267	170889	156366	157320	143858	156181	154473	41032.6	41032.6	41032.6	41032.6	41032.6	41032.6	41032.6	41032.6	41032.6	96171.3	90429.7
M244T698	244.191	11.6407	20943.3	6001.17	3371.73	9440.29	6306.19	6203.49	8941.58	7668.41	6345.7	7542.79	1486.78	7087.87	10880.3	1056.28	5503.12	6669.54	813.444	2309.9	726.97	9075.74	1553.01	1001.32	930.449	92319.8	2640.88	1576.77	9421.2	8491.98	8505.92	9941.73	11709.2	6274.79	7015.7	7925.16	15591.7	14339.4	11006	23068.9	7584.27	27401.7	14639.4	12876.9	22208.3	51214.9	18430.8	3863.41	4744.37
M245T64	244.999	1.06923	2011.47	2011.47	2011.47	2011.47	2011.47	2011.47	2011.47	2011.47	2011.47	27736.3	25304.3	24431.6	32231.3	37464.3	25476.4	26840.8	26474.8	29468.6	2011.47	31130.5	2011.47	33695.3	12522.7	205555	30412.1	31684.2	28641.5	32963.8	34125.7	32314.2	31395	25893.8	27844.5	26312.6	28784.8	27361.1	2011.47	2011.47	2011.47	2011.47	2011.47	2011.47	2011.47	2011.47	2011.47	11336.9	14323.4
M245T761	245.079	12.6797	2.67887e+06	4.54378e+06	2.69722e+06	2.98301e+06	3.4964e+06	2.9578e+06	1.35724e+06	2.85079e+06	2.63166e+06	378329	226294	147054	162729	190759	126767	202076	255339	304435	9117.82	230335	8784.83	79048.5	74820.9	893760	193967	225836	408373	90972.8	263962	226232	134335	197925	75642.7	439159	275287	512750	5.54823e+06	3.26548e+06	2.57153e+06	4.77701e+06	3.47405e+06	3.25674e+06	3.18578e+06	4.01677e+06	2.63266e+06	2.46285e+06	2.65464e+06
M245T750	245.115	12.4966	237633	276839	109972	201179	201245	220279	108504	241566	229086	9502.31	12207.4	15298.4	24307.1	20972.2	9667.44	17486.5	15311.3	13646.7	3219.43	3506.82	3452.18	1491.2	7032.33	572077	69844.4	8847.65	2041.36	9476.79	1561.86	3751.11	2317.6	4803.28	3084.66	3385.47	2005.38	4544.52	374284	190717	202277	266209	1.51555e+06	268669	277336	187175	159573	519.673	1114.7
M246T761	246.082	12.6787	361837	595612	358332	393613	465308	404636	185282	374397	348014	49218.9	26956.9	16802.1	19302.2	21510.6	14171.1	25289.1	32197.2	38254.2	322.822	27089.3	556.679	5485.29	6901.34	109440	26845.3	28692	52111.1	10643.5	29516.1	26382.2	16578.6	23140	3009.84	54788.2	32538	64573.7	723335	438463	340629	630503	457908	430294	426567	547817	341188	333445	364665
M246T136	246.091	2.26548	132.676	132.676	132.676	132.676	132.676	132.676	132.676	132.676	132.676	6113.79	427.475	2098.23	4516.54	61921.8	19999.5	12568.6	9724.45	7284.35	132.676	15365.4	132.676	59375	32663.9	132.676	14059.4	10288.4	9892.66	21065.6	40900.8	24001.2	65824	41611.7	41105	20225.7	9071.4	21714.2	132.676	132.676	132.676	132.676	132.676	132.676	132.676	132.676	132.676	5010.98	265.353
M247T77	247.043	1.28408	15479.4	19769.3	9869.07	13721.2	14314	11521.3	3616.73	2637.55	15413.7	7238.6	13819.6	790.986	296.652	26710.8	37562.7	11861	4922.57	618.489	296.652	28976	296.652	11237.2	15610.7	107543	19116.5	3890.59	3194.6	4108.39	45565	52146.5	9228.46	11918.8	15649.1	296.652	3286.06	934.664	11767.8	7944.43	1058.53	6879.7	8609.47	8756.18	5797.98	4942.32	9217.37	296.652	296.652
M247T761	247.084	12.6779	41870.3	66930.5	39443.7	41875	52240.1	52009.9	21880.6	43270.8	18835.2	6330.18	5443.01	2354.39	1081.84	1266.93	1781.74	1540.94	1806.48	2620.19	468.057	8085.16	468.057	5857.35	2432.8	468.057	2742.88	8135.23	5347.15	2908.33	1311.62	2092.14	936.113	2173.34	1571.89	2494.86	2155.92	7626.07	78454.8	50875.9	37716.1	74870.6	57941	54551.7	51946.8	65097	39944.4	39766.1	41284.4
M247T1062	247.169	17.6976	40524.6	52287.4	2203.63	35923.2	33208.7	38798.7	26131.6	42251.3	24109.9	490.327	219.224	219.224	1528.19	2017.68	219.224	438.447	707.153	219.224	219.224	653.996	219.224	881.943	1987.48	219.224	811.613	2220.32	659.164	219.224	1173.15	219.224	219.224	219.224	219.224	219.224	219.224	219.224	83485.1	45786.6	52445.2	87592.7	65064.7	66014.6	58992	62511.9	34883.6	219.224	219.224
M247T945	247.227	15.7553	120944	161218	57964.9	110325	118407	105817	50349.5	119335	113091	2962.21	1664.17	5631.76	1457.64	3139.16	2825.84	4626.11	2268.02	4819.26	262.702	1884.81	262.702	916.478	1967.1	262.702	4973.98	2197.93	3790.43	939.525	2609.31	1481.99	3074.86	1331.14	1782.81	2655.6	1808.97	913.067	214855	120853	121640	145186	131381	135528	167772	134956	80347.4	3439.37	715.53
M247T1082	247.227	18.0387	34302.4	39329.6	16076.2	4576.35	32844.3	22791.2	23018.5	31931	7799.14	248.04	2784.79	1756.8	10782.7	536.034	975.994	1844.14	724.678	6077.93	248.04	2895.57	248.04	4961.69	2140.77	248.04	1706.55	1388.83	1402.46	248.04	248.04	248.04	248.04	248.04	774.965	734.269	248.04	248.04	76514.8	57485.3	16782.1	58926.5	51987.1	55797.9	34971.3	75531.3	26277.3	248.04	1239.79
M249T805	249.185	13.4156	217434	234370	72696.7	157672	403899	327107	62283.8	251718	43779.1	129516	82220.3	49761.4	98183.5	325497	127909	145224	119237	61490.9	2389.85	358210	329.205	543706	428743	355729	228471	126795	143310	173580	336967	277342	279082	189625	267533	63100.4	13303.4	20435.7	132614	237384	251290	235894	217189	162894	182307	23345	79179.7	5640.46	1776.26
M249T951	249.185	15.8492	1.23126e+06	1.08979e+06	182904	980909	1.31104e+06	843902	549354	1.87501e+06	720205	5555.21	6209.79	14685.3	34656.2	15712.3	4009.79	29955.8	15745.3	27575.8	4402.55	8257.07	3183.03	36808.9	23865.6	680821	4520.22	29825.6	2253.51	7920.94	8705.24	1231.98	9874.35	4554.38	4883.9	1967.87	3500.75	3946.8	1.41788e+06	937756	804752	1.53412e+06	1.25598e+06	1.34311e+06	630238	827868	922253	4229.03	1393.87
M250T741	250.075	12.345	14119.2	17499	25230.7	16190.7	26504.8	10680.7	17224.7	11370.1	21003.6	17389.1	15608.5	20857.4	29369.7	29640.2	32485.4	26056	17079.9	31428.6	1359.72	16330.6	1359.72	9080.48	30237.5	1359.72	27779.8	14063.5	11323.8	30363.4	21425.5	9123.33	22216.5	28541.8	26032.4	30487.2	29984.8	34062.8	16246.7	16046.6	19482.1	21063.8	18908.4	3003.35	2719.43	22793.5	20634.6	41374.6	35884.9
M250T752	250.178	12.526	71105.3	90573.9	23004.5	67219.3	73042.2	42928.9	41446.5	39015.2	62316.2	41867.2	23889.9	25782.2	43771.8	42727.2	22264.7	19977.9	23374.3	22028.7	16976.9	31423.4	17063.9	58497.7	32698.3	2.16299e+06	24957	25708.1	54542.8	15515.9	29479.5	32444.4	26944.7	14495.9	13597.9	55117.4	33998.8	17522.4	55600.4	72414.7	34537.4	45306.3	36289.4	26788.7	34794.7	60357.3	61930.7	21921.2	30186.3
M250T951	250.189	15.8502	216625	194590	28308.9	167525	229842	138493	94951.6	325973	123497	514.49	2107.24	2031.09	7927.69	1534.92	1021.8	2635.56	3069.33	1130.14	257.245	1769.33	257.245	4907.55	5348.01	257.245	882.02	2184.02	1487.14	1224.86	604.405	728.872	1408.29	850.781	1113.79	540.145	257.245	257.245	239064	157963	140121	264107	212911	238478	108270	133626	155459	257.245	257.245
M251T760	251.076	12.6725	12325	26042.4	6608.95	14682	5484.14	6964.77	6485.02	12222.1	10386.3	1210.75	1224.27	1924.18	4364.03	1824.52	1049.32	1091.85	1063.44	2137.35	1879.15	244.499	817.759	1615.28	648.421	137661	2133.66	1636.93	244.499	2621.84	244.499	1518.47	2347.02	1477.61	1936.2	1059.84	488.998	1746.44	30167.2	15392.7	5224.7	27053.9	19081.6	16250.2	5678.81	22519.6	13772.7	16037.2	13459.9
M251T1082	251.198	18.0362	39581.8	47288.4	21031.1	13029.4	28014	26970	35857	38835.4	31421.1	254.245	1510.55	6233.41	6155.56	2487.13	930.266	1252.78	1835.91	3649.27	254.245	5780.61	254.245	8363.34	4093	254.245	2207.23	1376.42	922.879	734.343	2051.32	702.491	735.832	781.409	1552.97	1544.12	254.245	768.934	68778.1	51675.3	28121.4	73380.6	54721.7	54724.8	44876.8	65988	35318.6	254.245	2331.39
M251T994	251.201	16.5708	831072	740082	139724	539644	832570	517149	307974	1.06086e+06	437149	1819.99	5488.52	6664.23	22683.5	5812.19	1961.05	13191.3	2357.85	12961.1	172.99	4970.13	345.981	20919.7	21343.9	172.99	4175.24	9431.01	3026.86	1260.42	1854.4	625.431	3122.66	9729.09	1563.95	1507.13	10499.9	562.071	802449	520807	412335	757325	607199	699575	360433	411261	568517	391.72	702.57
M251T902	251.209	15.0318	34833	65411.2	66321	53433.2	51651.7	46509.2	25179.7	57688.4	54948.3	6445.3	8334.05	22891.9	36995.9	15591.3	9598.77	19673.3	29436.3	8951.82	193.94	5315.98	96.9702	5326.27	3753.01	26713.3	6177.39	14167.7	7224.57	5813.92	5384.41	3419.27	7023.44	2775	2112.47	5288.09	3586.16	10549.8	104981	58424	53247.3	95515.8	72139.7	65752.1	56299	70486.3	45425.3	2767.06	454.993
M252T994	252.204	16.5701	143953	128085	23369.4	94886.5	144255	93492.7	54357.7	183773	76457.6	139.335	526.656	1268.76	4556.64	479.156	456.693	741.785	1098.83	1064.53	139.335	1127.11	139.335	1797.28	1428.2	139.335	606.606	1616.06	686.116	1581.8	937.154	2209.61	1877.98	1522.63	2163.48	2320.31	1310.07	678.259	136464	92492.9	66301.2	129840	104197	116896	57789.9	64617.4	98072.4	139.335	139.335
M253T741	253.084	12.3464	66827.4	71451.9	70855.4	68592.9	68787.3	71365.6	71527.9	71245.6	72674.3	77270.6	74093.8	79774.6	76599.5	76372.7	73611.7	80811.1	78568.5	79758.6	189.074	69880.8	240.482	80584.8	79084.9	34796.5	73153.8	80717.4	81443.2	75313.3	70426.7	66735.1	78831	81506.8	73687.5	81290.3	74214	76731	65882.6	71866.1	68110.5	65340.5	70211.7	66776.5	70695.1	72724.7	69660.9	84502.7	83047.3
M254T829	254.101	13.8198	43685.9	42933.5	24355.8	50803.7	41439.6	37795.1	23488.6	38678.4	46661.1	2510.33	4400.08	4877.71	5674.08	3331.02	3236.04	4837.81	2085.65	6678.55	270.321	3069.54	270.321	2733.42	2802.72	270.321	2598.27	8738.87	4721.82	25926.3	1261.68	23804	31260.9	6881.03	18007	10507.2	8924.32	7636.16	46514.5	50680	44004.8	38073.3	38646.2	41725.3	62795.4	40014.4	43690.6	270.321	270.321
M254T805	254.126	13.4177	83934	100570	42495.6	64771.6	139537	150232	45175.4	112889	18106.5	61833.8	46595.5	40475.6	37511.7	151019	100290	62715.8	38675.9	37587	212.764	135083	212.764	145728	88468.8	626426	66379.7	31079.7	70407.5	77353.6	118723	88473.2	90835.7	49251.1	76773.3	45153.8	18794.6	23014.7	76013.9	85192.2	122239	47812	71753.3	59836.2	75262	7127.48	60042.2	2978.76	2247.92
M254T720	254.181	11.9994	46539.7	51363.4	16524	39919.9	32087.8	27675.1	9007.14	43440	33451.7	5624.91	6024.92	6586.44	25473.8	10424.8	4630.37	4039.55	5956.99	6519.23	139.975	1276.97	139.975	631.163	5396.01	139.975	4520.56	7655.74	842.675	7175.93	4749.34	3524.31	5465.9	1105.1	1670.28	1545.87	1325.03	4786.02	64988.9	38353.2	33170.2	59708.7	45849.6	16379.4	18570.2	39491.3	30554.2	139.975	279.95
M255T70	254.824	1.17215	297.817	297.817	297.817	297.817	297.817	297.817	297.817	297.817	297.817	28087.3	22853.4	14581.5	32851.9	15224.9	10338.9	12305.3	27644.8	18134.5	297.817	2780.9	297.817	2508.07	7322.43	297.817	18751.8	24500.6	52020.5	595.635	23655.6	15208.6	8097.52	30549.1	19131.5	52307	46871.5	29380.2	297.817	297.817	297.817	297.817	297.817	297.817	297.817	297.817	297.817	217185	282030
M255T80	255.098	1.34158	759.844	379.922	379.922	379.922	1701.64	379.922	379.922	379.922	379.922	40885	16155.8	8935.26	1299.11	4606.63	2951.67	15157.9	12994.5	10058.5	379.922	46966.3	379.922	12842.5	15087	84787	26165.1	19208.2	17249	33804.6	86247.2	92219.1	31615.2	23545.3	30294.5	46134	36332.6	70649.3	379.922	379.922	379.922	379.922	379.922	379.922	379.922	379.922	379.922	6799.66	1121.54
M255T829	255.118	13.8123	24549.4	34471.9	14779.1	25651.5	22128.7	21083.7	3757.18	6607.18	28955.1	3149.55	3313.57	4242.3	4346.44	1039.85	1104.23	1483.78	13960.6	651.667	260.327	1956.85	260.327	5080.45	16033.8	260.327	1177.16	13362.9	3284.44	15671.1	2102.11	5276.93	18253.7	6656.47	20504.7	1708.21	5148.91	10004.8	2242.44	26267.6	25526.3	19331	22187	21647.1	35027.8	19233.3	21486.9	260.327	260.327
M255T841	255.134	14.0088	79230.8	87833.2	33343.5	41241	65265.5	93950.4	17924.6	57992.5	29029.3	33629.1	30711.7	54921.3	34836.4	86801.9	53883.9	61029.1	43470.3	23578.7	297.416	88875.2	297.416	54654.6	54227.6	253498	71652.6	22552.1	65884	24383.8	66668.3	77122	40686.2	38835.9	61835.1	6969.54	3994.65	4652.32	41322	67651.7	43050.7	35635.2	41280.8	40442.9	40684.4	1412.81	48845.9	1194.81	792.716
M255T734	255.159	12.2302	1.08793e+06	1.12521e+06	405516	937111	1.03608e+06	970342	450415	995513	1.05871e+06	126234	122457	169910	328006	255755	118113	103755	99925.7	271075	230.64	192738	953.347	209892	289795	625736	188575	190553	95086.4	412023	167691	275311	475162	149362	212054	171162	124797	160783	1.40794e+06	1.54125e+06	1.3011e+06	1.21936e+06	1.18571e+06	1.33774e+06	2.49148e+06	1.10957e+06	1.02306e+06	6489.1	19931.3
M255T1100	255.232	18.328	1.47661e+06	2.35158e+06	808151	1.64204e+06	1.40769e+06	1.15562e+06	800825	1.44899e+06	1.6045e+06	814.393	66668	105044	416628	33088.1	19849.8	30492.8	36625.3	175544	207.919	72612.7	415.839	102064	127987	108824	28197.2	53810.2	34270.5	12862.6	41487.3	26556.7	12491.5	11939.1	28201.1	16889.6	3476.07	2678.57	2.87246e+06	1.96509e+06	1.43316e+06	1.98326e+06	1.76714e+06	1.666e+06	1.50487e+06	1.94902e+06	1.31039e+06	2471.06	32266.6
M256T733	256.163	12.2239	166769	163532	62885.8	143441	160276	142362	65221.5	152087	161378	18733.3	22075.2	25320.4	50090.2	35863.8	18159.3	15772.4	18877.9	40142.1	239.224	27577.9	239.224	29462.2	46892.9	239.224	29942.9	30372.3	14644.5	59324.7	25225.4	41336	70416.9	22073.2	39961	25469.1	19115.2	23785.2	218454	239759	201444	187860	181135	203101	379333	170316	164270	1147.83	1679.5
M256T1100	256.236	18.3284	261827	381519	139850	302452	241905	204553	140725	244279	266613	1939	10246.1	20392.8	73971.3	5374.9	3798.73	2272.34	2073.41	31612.6	243.972	5907.26	243.972	4859.28	11189	243.972	2428.29	6084.08	2251.31	1269.18	5716.55	1972.8	1001.84	759.086	4514.49	2130.94	538.953	1883.45	489951	340819	243993	351495	315730	302577	255969	343025	229172	243.972	3617.29
M256T1129	256.264	18.8166	161354	170993	83612.3	67978.2	16280.1	121302	95762	47368.1	64891.3	13147.1	8473.99	10697.9	8462.92	3709.7	15100.4	10971.4	2056.59	6557.38	5757.61	9514.92	2971.23	2678.67	7614.91	1.83085e+06	9122.9	2558.71	18701.9	12185.8	22415	4995.8	6197.54	7749.9	17364.3	14811.2	11395.2	9484.43	177572	68166.4	137513	56384.5	98151.2	35617.3	137075	42308.5	209544	19840	18875
M257T70	256.821	1.17188	411.658	411.658	411.658	411.658	411.658	823.316	411.658	411.658	411.658	34885	19378.4	35151.8	43454.3	30601	12170.4	8709.25	37445.3	40736.8	411.658	24123.7	411.658	13814.8	7833.44	411.658	27974.7	37554.1	64362.5	1823.97	20604.5	18811.3	5588.09	35236.4	13851.4	71528.8	61545	66230.4	932.319	411.658	411.658	411.658	411.658	411.658	411.658	411.658	411.658	278009	368454
M257T81	256.96	1.35047	58768.2	76249.5	41194	27508	48801.4	40776.1	3854.1	55945.5	45723.8	577.636	526.914	232.312	232.312	232.312	1190.99	232.312	464.623	232.312	232.312	606.484	232.312	493.248	523.425	232.312	536.352	232.312	232.312	567.438	930.643	1004.88	1759.78	232.312	232.312	537.113	1258.04	546.432	48077.2	32720.7	16189.2	33746.4	44202.7	25903.3	23462.8	7965.14	14234.2	1436.62	1892.4
M257T651	257.058	10.858	125663	151085	58786.6	142191	151135	135637	59534.9	133717	164396	4239.32	3799.02	3268.69	19421.8	6161.23	2462.53	1152.42	2166.27	7118.99	233.941	2798.33	233.941	2047.35	1899.93	233.941	7250.9	2504.85	1586.62	11692	4523.26	3745.19	6811.29	1638.06	5657.01	3789.84	2275.97	4790.66	184918	179965	1259.04	188528	181433	205828	299471	195294	138423	233.941	233.941
M257T708	257.079	11.7992	49060.4	72407.8	21919	53252.7	10071.6	13868	5214.5	39955.1	18239.5	585.317	2179.84	1361.03	3064.98	2137.24	1535.31	2243.59	2012.63	1760.21	232.744	6337.27	232.744	2086.54	2118.89	232.744	1202.9	2059.87	604.806	1430.62	2228.29	6151.85	1954.66	1044.08	1647.57	751.455	232.744	1047.03	69655.1	50020.6	11358.6	77840	53462	24241.8	98490.4	38912.8	26045.9	232.744	232.744
M257T786	257.113	13.094	44036.4	52631	19302.2	25071.5	42133.4	27657.2	20846	32635.1	29202.7	5005.73	3110.22	9688.41	17204	6525.11	3170.17	6621.57	1944.72	5323.04	197.876	750.962	197.876	1087.3	3332.04	197.876	3582.52	3140.98	2505.76	3675.03	2191.62	1489.18	2004.31	1533.88	1426.83	2776.98	2417.57	1308.1	39325.1	33246.8	34779.9	37354.6	30467.4	27359.8	28965.6	50358.7	27198.6	197.876	197.876
M257T624	257.129	10.4009	10114.6	27977.5	13064.1	20278.1	15200	20887.6	9185.58	16505.4	16430.3	20933.4	11392.6	13381	13182.1	19325	12913.9	14915	16647.1	12022.2	132.495	36687.7	132.495	43270.5	23832.9	132.495	13557.8	15322.3	16105.8	4088.16	35790.3	20755.1	13994.9	14843.6	23647.2	12445.5	3421.61	21078.7	22128.8	30692.7	12498.8	30184.4	18255.8	24483.6	59400	49188.8	32638.2	269.599	1384.31
M257T728	257.128	12.1369	8123.27	13968.9	938.208	4796.57	4961.79	2596.03	1643.04	9158.64	7067.45	672.379	919.413	1999.23	3042.4	2342.59	249.647	763.99	1053.09	996.102	249.647	1366.88	249.647	249.647	1786.4	249.647	545.09	499.293	249.647	1162.25	1591.81	2392.65	2022.31	1820.72	2001.36	2485.32	1429.44	2661.62	25128.8	11844.7	8524.13	24168.4	4540.81	26649.6	9346.01	13841.4	7154.26	249.647	249.647
M257T930	257.15	15.4937	25671.6	67561	7002.76	15661.6	28229.3	45264	8351.62	16502.1	23169	21836.2	7150.89	6968.1	16027.3	19953.9	14490.5	15981.2	19725.1	8026.42	323.576	24761.2	1158.05	22840.2	39052.7	428085	29709.2	21756.1	21421.9	1178.66	29114.1	22899.3	5495.86	15502.8	22100.3	17177.6	2121.71	8631.69	19107.6	20326.4	32845.3	5921.17	17561	10497.1	22470.3	7592.04	9896.2	4563.09	1012.24
M257T733	257.165	12.2192	21441.9	20304.2	6100.17	23149.9	17471.2	19596	7057.81	17649.6	24489	2062.6	937.302	1000.16	1361.04	6188.37	1084.71	924.824	894.066	5225.12	3610.27	3670.64	3027.66	1766.55	4585.7	295720	1586.71	1125.88	3970.42	6944.89	3799.21	2082.97	5163.51	2733.89	4267.16	3097.67	1100.24	2981.67	25734.3	29936.4	23881.6	22601.2	22281	23590.3	45533.4	22139.7	11972.2	1943.83	2434.57
M257T705	257.173	11.7572	21265.2	40706.8	17860.6	25009.4	22273.4	25183	10032.7	21561.4	16756.7	3992.79	3058.95	1787.84	8532.07	1525.7	714.615	1492.82	3890.19	2847.09	3554.08	8681.2	2903.46	3746.31	4932.25	286810	3424.8	1740.77	1936.38	4557.4	1134.52	4222.76	3033.66	2671.32	1209.93	2443.48	4044.89	3136.97	35610.4	28272.5	18921.6	24872.3	20507.3	27669	29629.5	26559.6	19093.2	6799.18	8968.64
M257T991	257.19	16.5193	42836.9	49777	9674.56	14452.6	73426.4	32931.7	12635.6	44210.8	24435.4	197.266	1071.95	1008.23	815.993	1859.75	1192.14	508.443	946.178	585.965	814.62	1485.97	1036.17	4300.48	1742.3	197.266	1312.59	1549.76	1005.3	1160.19	817.18	197.266	705.082	197.266	566.954	1114.28	449.223	197.266	124066	91929.4	73133.4	110457	81473.2	76353.1	74457.7	74589.4	56970.8	197.266	614.385
M257T1169	257.248	19.4884	1.08116e+06	1.83317e+06	734758	549260	1.07122e+06	773606	979980	951033	771625	69628.8	44930.9	26694.7	83332.1	122877	123068	53400.9	94904.4	42389.9	25847.3	126623	18586.2	123710	148921	2.58836e+06	91482.5	40025.6	73912.7	17971.1	179120	95487.6	9593.3	76493.5	99907.5	125103	64397.8	114090	2.04099e+06	1.57599e+06	1.16575e+06	1.42793e+06	632.957	1.3877e+06	2.38868e+06	2.51338e+06	1.15093e+06	34452.8	29337.7
M258T76	258.11	1.26917	149.687	149.687	149.687	149.687	149.687	149.687	149.687	779.708	149.687	964980	266807	217428	318142	391973	263252	1.20418e+06	847213	297374	905.365	1.81174e+06	299.373	4.8132e+06	4.57933e+06	2.60425e+07	892524	1.49046e+06	821240	246793	694671	528130	852102	260443	667775	298821	61666.9	115107	149.687	149.687	149.687	149.687	149.687	149.687	149.687	149.687	149.687	213118	65818.9
M258T364	258.17	6.06677	247.737	247.737	247.737	247.737	247.737	247.737	247.737	247.737	247.737	19547.1	5527.74	16994.3	20914.8	24775.2	12790.5	4882.43	16106.1	24765	247.737	36632	247.737	10409.3	31228.9	247.737	36251.4	12567.9	11831.4	88526.5	66535.6	145396	78860.4	54194.5	78343.1	79951.8	134452	111999	247.737	613.132	247.737	817.184	247.737	247.737	2561.92	247.737	247.737	2452.84	898.228
M258T1169	258.251	19.4861	184581	313715	128045	92162.7	185397	118886	166945	165761	135403	11996.9	4862.12	3260.39	11827.9	21737.6	20964.3	6223.94	13480.9	6002.9	3929.19	11523.8	3132.82	20474.7	27625.5	160996	15499.6	664.17	13533.1	804.194	31866.7	10674.1	1180.82	6408.01	17199.2	20690.8	9194.21	18565.9	361256	265384	204201	246193	220260	241897	410295	433790	202008	3543.68	701.997
M259T70	258.818	1.17282	483.797	483.797	483.797	483.797	483.797	483.797	483.797	483.797	483.797	10742.3	9800.84	20630.6	20379.8	3675.81	11468.4	7405.17	7329.73	10711.3	483.797	9062.52	483.797	6006.79	6217.58	483.797	11147.7	1741.64	24978.6	967.594	12887.1	6064.44	2525.54	11111.5	7432.42	34001.3	33617.1	16893.6	483.797	483.797	483.797	483.797	483.797	483.797	483.797	483.797	483.797	135628	176867
M259T610	259.058	10.1747	3682.17	12013.4	970.377	2260.03	9092.15	2384.22	2305.33	811.861	6647.66	1203.47	1423.52	2364.34	3718.66	544.094	103.658	415.215	103.658	2833.68	491.339	2196.13	103.658	1025.43	1146.59	103.658	668.861	956.599	103.658	14488.5	10171.3	7279.76	6468.84	4068.73	2796.72	1103.34	975.924	4862.72	2722.02	2703.76	5246.68	6135.16	7787.46	3919.39	6643.47	7349.68	3511.97	103.658	103.658
M259T76	259.114	1.26401	280.56	280.56	561.12	280.56	280.56	280.56	280.56	280.56	280.56	89495	28963.1	12981.8	28940	33624.9	23031.5	108935	74793.1	26660.9	280.56	171072	280.56	434891	428408	1.21607e+06	74994.1	134118	75762.2	22482.4	58835.3	46005.6	78432.5	30397.1	57732.9	25856.9	3014.05	7410	280.56	280.56	280.56	280.56	9672.79	280.56	280.56	280.56	280.56	17634.9	5948.81
M259T1031	259.206	17.1839	168438	202084	24805.4	68477	225707	132897	68995.3	176744	25129.7	230.024	476.277	230.024	2254.42	1444.37	230.024	1221.11	508.935	494.785	230.024	4193.18	230.024	4506.87	3470.2	230.024	2425.19	3124.93	1237	1950.29	1105.72	6029.94	2287.61	1404.7	3519.15	4140.82	1097.02	1051.81	350802	244376	177720	335776	240945	246168	198452	224575	167801	230.024	230.024
M260T499	260.186	8.3127	440.025	440.025	440.025	440.025	440.025	440.025	440.025	440.025	440.025	28400.7	163346	137769	173891	158229	110170	31614	30518.6	92559.2	440.025	48125.2	440.025	103839	99763.9	33680.5	25828.8	49356.4	29168.9	65400.9	52636.6	105518	86740	37779.1	62604.2	59826	36777	54432.1	1395.45	440.025	440.025	440.025	440.025	440.025	440.025	440.025	440.025	880.049	18807.5
M261T70	260.815	1.17188	357.004	357.004	357.004	357.004	357.004	357.004	357.004	357.004	357.004	4435.88	2356.3	4698.14	1594.81	4166.24	1086.22	1236.56	6739.33	2603.24	357.004	1725.09	357.004	1063.82	1318.88	357.004	2335.92	1830.72	5109.09	2061.16	2732.3	2592.71	714.007	1685.39	2996.68	7364.31	4972.84	3244.49	357.004	357.004	357.004	357.004	357.004	357.004	357.004	357.004	357.004	25267.2	39064
M261T761	261.053	12.6781	38508.5	65486.9	41892.5	35220.9	41186.8	41585.3	11557.9	37775.1	34197.3	3727.67	1105.53	1755.67	2016.85	5177.94	1108.11	1632.65	1571.89	7607.97	1322.07	3906.34	1834.01	5536	3181.97	244273	5000.87	1087.92	2881.44	4493.47	2360.56	785.679	711.512	1202.55	4813.39	3712.73	1703.64	6852.78	69032.2	33296.5	28485.8	51450	43570.7	36626	34808	48511.6	30642.2	58957.7	54404.8
M261T79	261.078	1.31509	37208.7	35253.8	22999	36473	49098.9	35478.1	24954.6	33432.9	47216	5387.02	3691.78	1115.24	14129.7	40880.1	43586.1	15523.1	16716.5	2280.64	229.93	16849.6	229.93	29722.6	35119.9	229.93	31472.8	4153.03	18661.9	11411.2	33487.2	24342	24437.7	21777.2	16508.7	15363.8	18351.3	31291.1	34909.8	41657.6	25825.8	40467.8	30752.1	34205.8	67732.1	47868.5	40686.1	887.925	508.05
M261T81	261.131	1.35127	43933.7	26820.7	14265.1	40920.2	55154.7	42501.8	25708.4	33437.2	51456.3	15196	5199.76	1116.06	11648	33894.1	39243.8	14667.8	18026.7	3383.01	253.794	16567	253.794	33611.3	39747.2	253.794	26236.1	9861.46	15539.3	7738.11	26516.6	20478.5	26723.2	21874.3	16383.7	14108.4	19169.8	27107.3	38217.9	51110.5	31890.5	42339.2	33725	43829.7	73291.4	56411.8	47459.1	2374.93	507.587
M261T491	261.149	8.1878	93967.6	206725	75816.1	113015	159773	82681.6	9758.49	62362.8	145823	2636.46	5717.44	4292.68	9932.55	4636.2	1209.22	3595.86	3201.48	5540.59	254.045	1645.27	115.844	1672.58	4984.05	115.844	2726.99	3846.19	1674.88	7040.82	2008.87	2989.43	5540.18	543.907	2580.75	1433.2	115.844	1235.21	252597	185691	143818	355282	5874.85	338544	319691	279133	145006	115.844	231.689
M261T750	261.163	12.4931	2981.21	5615.15	2096.45	67449.4	91793.9	89790.8	284.893	11582.4	106359	284.893	284.893	284.893	1356.7	284.893	284.893	284.893	284.893	284.893	284.893	569.786	284.893	284.893	284.893	284.893	284.893	284.893	284.893	284.893	284.893	284.893	284.893	284.893	284.893	284.893	284.893	284.893	2904.83	151710	7680.64	3521.82	8813.13	23352.7	3873.4	62824.1	1619.66	284.893	284.893
M261T1062	261.185	17.6957	35008.7	43546.2	8672.53	31245.9	53954.7	34793.6	24373.2	37600.6	21999.2	229.231	229.231	617.959	4256.77	876.974	229.231	229.231	591.902	229.231	229.231	662.283	229.231	3652.62	2327.4	229.231	903.596	964.78	1244.28	516.792	696.563	229.231	229.231	229.231	458.463	229.231	229.231	229.231	74055.6	56971.6	49440.3	75098.9	63505.3	58022.5	53683.2	55812.2	42970.1	229.231	229.231
M261T1071	261.222	17.8494	194798	232517	58068.4	38352.9	78313.9	187811	134002	226812	13109.5	1617.87	3477.43	8073.55	15815	2685.64	674.409	1635.84	5958.01	12740.3	244.089	3009.83	244.089	8854.72	22707.2	244.089	1542.08	7919.59	1994.57	1326.61	1074.65	1935.01	641.365	917.916	2299.73	743.804	244.089	244.089	375591	276949	146887	383850	334842	321284	159724	191937	177158	244.089	684.88
M262T805	262.115	13.4215	1.0163e+06	1.03837e+06	449850	986983	1.12947e+06	1.31245e+06	432944	1.05501e+06	838105	503767	388484	341017	409864	703902	646983	512083	445842	273242	517.131	797387	2777.96	727068	763166	6.72363e+06	588052	568619	1.11465e+06	605019	753953	639781	693548	567728	658615	335197	201510	176586	655390	1.01266e+06	1.08735e+06	624976	681047	935865	759177	53015.7	695618	83796.5	70652.7
M262T491	262.148	8.18864	44795.2	149859	49428.9	42378.3	107939	44189.9	5479.23	32479.8	31886.9	293.903	293.903	293.903	293.903	293.903	293.903	293.903	293.903	293.903	293.903	293.903	293.903	293.903	293.903	293.903	293.903	587.805	293.903	293.903	293.903	293.903	293.903	293.903	293.903	293.903	293.903	293.903	176095	127422	30871.2	231299	293.903	226530	206276	206753	61445.1	293.903	293.903
M262T583	262.238	9.71343	12176	22893.3	5235.15	6287.7	15017	3204.16	3805.53	14087.9	5196.35	7097.12	7678.5	10076.4	6336.72	13186.7	9467.21	3641.82	9283.48	9270.65	12004.2	5278.38	12434.5	9169.98	6254.94	1.6784e+06	7271.96	3759.36	11553.1	10181.8	13008.6	6879.38	12587.8	13747.2	12881.2	960.986	6219.78	10351.2	5234.77	7379.03	10630.3	8561.99	9710.92	11261.5	9427.3	11484.9	11208.2	10842.7	5155.04
M262T693	262.238	11.5436	7243.4	26072.6	3582.38	11762.8	10613.7	14675.2	10609	2992.48	17428.5	4232.56	4647.85	10762.7	527.885	11577.2	8384.12	6843.07	5976.16	4728.13	10056.8	8250.96	3663.66	10687.2	3176	1.33301e+06	3107.91	4610.02	3803.23	804.732	9467.24	9893.71	7382.81	10771.2	9265.16	10787.2	6141.74	12898	13488.6	4434.48	3251.73	9877.95	10466.1	5958.14	14353.9	7943.17	10706.2	8260.87	7037.39
M262T810	262.253	13.4932	7478.58	4787.49	23660	7480.66	13488.3	20853.7	10267.4	8332.58	46983.9	1097.23	1097.23	1097.23	1097.23	1097.23	1097.23	1097.23	1097.23	1097.23	1097.23	1097.23	1097.23	1097.23	1097.23	1097.23	1097.23	1097.23	1097.23	1097.23	1097.23	1097.23	1097.23	1097.23	1097.23	1097.23	1097.23	1097.23	84050.8	68817.6	19628.1	26422.6	67993.4	30274.1	104525	48535.2	25817.3	1097.23	1097.23
M263T805_1	262.616	13.419	271376	273426	122344	280572	319139	370705	104359	289620	153980	143018	123914	105905	117707	204259	177931	140351	250792	86925.7	150.294	202285	300.589	199487	385375	1.74915e+06	169636	157788	152534	174039	202592	180550	193277	161976	178809	134336	28679.2	59564	188855	220422	288627	178710	172361	257146	203835	14761.9	191357	14036.7	8021.58
M263T775	263.092	12.9235	94316.2	80565.2	30245.1	97862.5	82929.6	78086.5	22802.4	90655.5	108145	5165.8	6653.06	8348.8	14048.3	2761.04	2704.91	2467.98	4072.4	3750.9	220.953	6404.27	220.953	2430.93	10803.7	220.953	6552.45	1871.55	3645.03	5031.81	5294.37	6672.47	7045.18	2078.47	2508.52	1439.11	6415.31	711.106	76323.4	52651.8	99663.3	30336.5	74432.5	65175.3	106454	46186.4	42013.4	220.953	441.906
M263T805_2	263.118	13.4205	46002.3	40145.3	21120.5	41000.1	101358	59971.2	19819.6	60117.4	31464.6	20123.9	23500.2	22375.4	22714.4	48196.3	39598.8	28976.5	25836.3	15298.8	361.459	70566.1	361.459	38312	45831.3	1.3958e+06	30404.5	14703.5	36716.3	23332.7	27035.6	38814.8	80038.1	32521.6	47209.6	12338.2	8988.73	8337.13	14520	43672.7	37528.6	27219.8	37517.8	55737	33846.9	4136.56	33787.6	3609.64	1481.65
M263T840	263.123	14.002	756116	844765	331133	558695	902066	859529	313987	622373	564910	542903	304249	244195	303838	656693	439724	430675	409101	194380	540.848	734683	1126.69	651558	834638	5.37566e+06	557766	354916	447551	402447	778881	741489	471852	343624	511946	254563	96274.1	51299.8	402245	601054	546011	312903	342507	374815	496279	19117.1	483810	38532.9	41791.1
M264T827	263.616	13.7851	260.778	260.778	580.595	260.778	4852.32	776.927	260.778	260.778	260.778	31032.8	29732.3	6829.17	9329.48	109199	63840	34981.5	31493.1	3827.04	260.778	108997	260.778	31595.8	33653.2	260.778	58582.2	7269.83	38192.3	54883.8	157783	114552	59387.4	60897.7	95542.6	24029.6	18338.9	31643.8	260.778	260.778	260.778	260.778	260.778	260.778	260.778	739.658	260.778	521.556	633.701
M264T84	264.077	1.39988	272.36	272.36	272.36	272.36	272.36	272.36	272.36	272.36	272.36	38777.7	30270.6	24717.8	5000.12	8933.83	4374.46	26645.5	20999	17360.4	272.36	65761.3	272.36	17106.1	33659.8	272.36	37902.5	30274.3	33155.7	48049.5	36675.1	101603	72737.8	45743.9	46843.4	28962.5	33083.5	25568.3	272.36	272.36	272.36	272.36	272.36	272.36	272.36	272.36	272.36	2588.35	1154.88
M265T71	264.893	1.18772	291.53	291.53	291.53	291.53	291.53	291.53	291.53	291.53	291.53	18137	15477.1	12899.8	9313.22	13904.7	12146.5	16682.1	17481.1	14486	291.53	17143.2	291.53	7542.04	3815.14	291.53	15477.1	14208.4	12280.4	19943.7	11188.8	19288.2	23402.2	16178.7	12033.3	13655.5	12373.2	11413.3	291.53	291.53	291.53	291.53	619.118	291.53	291.53	291.53	291.53	23778.3	28155.8
M265T64	265.016	1.06947	28315.2	28315.2	28315.2	28315.2	28315.2	28315.2	28315.2	28315.2	28315.2	182656	172849	163824	171839	183607	153337	172615	164277	169935	28315.2	203609	28315.2	184719	173584	156909	216143	181504	152765	197908	177188	223063	202556	169838	154683	155142	175188	164555	28315.2	28315.2	28315.2	28315.2	28315.2	28315.2	28315.2	28315.2	28315.2	87071.8	119887
M265T75	265.112	1.24625	25920.4	4316.84	1868.63	1411.06	27767.7	14856.7	2155.31	11024	1779.38	221507	128921	110592	113349	183067	150489	128545	110888	106299	374.726	290977	374.726	144845	135387	727233	155162	112694	167213	198742	421163	420420	172970	154279	190048	69220.1	47473	97228.6	1157.75	15975.2	17219.9	4171.92	5766.76	5163.84	1749.31	374.726	1492.13	8078.25	8666.64
M265T930	265.138	15.4974	159693	457006	77636.1	151791	238926	402479	73604.6	112759	125042	166338	74522.7	46040.4	82668.3	141667	106373	120470	166850	63189	523.259	287890	1018.75	190149	351519	1.39945e+06	170452	159659	167661	56471.7	255963	153737	38757.7	127610	10994.5	33207.9	23846.5	43870.4	136883	231609	190346	102391	106223	122757	186523	3123.06	104475	16384.7	10952.8
M265T1143	265.195	19.046	21098.6	38241.7	8658.35	23377.2	22190.8	35645	20844.5	21265.3	24780.8	240.111	506.793	596.256	1082.99	545.014	240.111	240.111	240.111	240.111	1063.45	510.663	240.111	240.111	1123.61	79895.7	542.647	240.111	601.91	778.719	578.406	240.111	240.111	512.846	240.111	240.111	1059.25	596.475	36825.3	27372.5	15805.9	38327.9	30728.4	30449.1	30751.9	7579.42	20726.4	1153.75	240.111
M265T1121	265.253	18.6895	2447.9	278.081	646.114	1087.13	1602.91	2197.94	278.081	690.591	278.081	278.081	278.081	278.081	278.081	278.081	278.081	278.081	278.081	278.081	278.081	278.081	278.081	278.081	278.081	278.081	278.081	278.081	278.081	278.081	6552.31	2295.64	278.081	808.077	1451	722.683	1387.4	993.392	2501.35	1486.33	927.268	599.928	4481.13	3261.77	2531.6	6141.75	1102.14	278.081	278.081
M266T930	265.64	15.4991	43293.3	147755	23830.2	32962.4	83035.4	101848	16256.7	30429	29056	33314.7	15927.9	16201.1	30079.2	27608.8	25619.7	15089.8	13605.3	13067.4	277.82	42277.4	277.82	17672.7	86817.3	282751	61989.8	15504.9	32355.7	10238.4	51734.5	25722.7	5713.87	25356.9	26967.8	19601.6	5128.08	4129.61	7532.93	68934.6	39803	33240	555.641	35343.3	48514.7	277.82	29170.6	3085.52	2745.91
M266T64	266.017	1.07293	1571.75	1571.75	1571.75	1571.75	1571.75	1571.75	1571.75	1571.75	1571.75	63681	56196.9	52953.1	64672.7	63950.3	50592	57066.2	54491.2	59496.2	1571.75	69570.9	1571.75	59649.4	58739.1	165187	72849.5	61342.8	50204.2	62687.7	62005.5	68289	65252.9	56125.7	51968.4	53217.1	59139	57725.5	1571.75	1571.75	1571.75	1571.75	1571.75	1571.75	1571.75	1571.75	1571.75	25998	11296.4
M266T507	266.101	8.44788	12524.5	8439.44	3601.65	17942	26526.7	16837.6	6837.62	14198	14577.9	1481.42	478.156	1910.12	2333.1	2227.58	664.114	442.638	727.274	2631.79	221.319	585.104	221.319	221.319	1733.1	221.319	221.319	647.584	221.319	2870.1	221.319	606.963	1164.33	221.319	221.319	221.319	513.665	221.319	27372.4	30992.7	19378.2	23031.7	29991.2	32299.2	50255.1	23669.9	18998	221.319	221.319
M266T698	266.173	11.6383	18937.8	25501.7	9756.48	8941.91	12625.8	14190.8	7067.41	10388.4	13043.2	10001.1	7310.85	11433.9	5954.38	3337	12902.6	6759.17	5368.82	8301.74	1551.69	6230.19	2155.5	6278.79	11636.3	228972	5911.6	10579.9	12049.5	11065.8	11138.6	14138	12767.3	14518.8	16628.7	17062.2	19371.2	15060.4	31006.9	26844.2	9370.28	27999.6	19424.9	14968.8	28801.2	63442.2	25033.1	6551.02	4011.2
M266T1121	266.256	18.684	240.951	240.951	240.951	240.951	240.951	240.951	240.951	240.951	240.951	240.951	240.951	240.951	240.951	240.951	240.951	240.951	240.951	240.951	240.951	240.951	240.951	240.951	240.951	240.951	240.951	240.951	240.951	240.951	240.951	240.951	240.951	240.951	481.903	596.333	240.951	240.951	240.951	240.951	240.951	240.951	240.951	240.951	240.951	240.951	240.951	240.951	240.951
M267T65	267.014	1.0752	5012.37	5012.37	5012.37	5012.37	5012.37	5012.37	5012.37	5012.37	5012.37	57165.7	53800.2	50632.3	66065.5	55428.9	48358.3	52696.4	49621.8	52166	5012.37	62090.9	5012.37	54723.9	58493	119174	67364.3	15024.8	48295.5	59306.2	58765	64778.9	65137.8	50014.1	45902.8	49367.6	53725.3	51597.1	5012.37	5012.37	5012.37	5012.37	5012.37	5012.37	5012.37	5012.37	5012.37	18332.1	10024.7
M267T776	267.123	12.9253	1.28145e+06	1.32548e+06	410067	905484	1.17372e+06	1.07627e+06	257266	1.25074e+06	1.45114e+06	72806.5	111988	140639	135750	76692.4	71601.1	90845.9	66155.3	139011	3091.51	93991.8	332.055	29749.6	99637.8	624965	113485	18322	37744.7	109280	40371.9	214901	92676.8	31915.2	72294.4	15314.2	102861	35690.5	1.2706e+06	1.15237e+06	1.21848e+06	597285	968687	1.18184e+06	1.27436e+06	645387	397655	2072.89	10919.8
M267T845	267.123	14.0765	348453	376709	142729	264193	432931	340562	72674.7	338395	143872	11783.1	18095.5	19672.8	16698.3	18458.6	12708.7	8339.63	9216.63	19588.7	5764.17	9614.08	5241.6	3618.64	15132	611900	15534.7	9637.75	4397.03	13689.9	1997.07	7937.39	11241.6	1401.22	5970.37	3313.63	6066.15	3405.82	512551	480882	74031.3	279519	451956	1.3069e+06	701936	331020	278350	4537.74	4318.26
M267T1082	267.163	18.0295	31936.6	48934.5	21805.5	28231.2	33133.3	24233.3	27150.3	34861.5	30752.2	1203.23	3365.84	5417.38	13906.6	4662.29	2054.44	3666.36	1342.96	9619.84	227.418	6514.64	227.418	5539.5	12173.7	227.418	6587.09	6377.5	3349.25	661.39	2485.24	2638.38	1534.29	2373.69	2642.67	2986.8	2527.6	1390.14	55400.3	37889.2	32202.6	42368.5	52630.4	39669.2	43842.7	51398	27692.7	571.288	5969.36
M267T1062	267.211	17.6969	102842	132752	28828.5	91027.1	154819	101928	68008	104510	59119.6	259.396	518.793	784.11	4676.51	4854.4	1028.08	1399.76	2018.94	845.334	259.396	1949.96	259.396	3772.65	7865.4	59472.9	864.186	3462.3	2434.8	726.067	1718.62	1067.03	1765.61	661.018	2096.2	259.396	259.396	259.396	203485	157799	136962	223344	177839	169816	152658	160505	135369	259.396	259.396
M267T1245	267.269	20.7547	50135.6	89010.2	39309.7	28501.6	49640.8	38850.5	44481.5	48182.5	44816.3	4911.8	1514.17	1412.26	4469.47	11805.5	6068.49	2934.26	3227.36	2053.77	562.916	5220.28	244.99	9455.79	4301.94	244.99	1702.42	1256.58	2555.32	244.99	17396.9	4525.15	489.98	1689.84	1351.13	12816.3	5233.87	7782.93	104226	76193.8	56692.9	63756.4	61023.9	66907.9	157735	165524	56627	711.565	598.24
M268T84	268.086	1.39225	98486.7	28110.5	4997.4	27453.4	41110.8	62364.8	2685.65	25700.3	15947.4	33087.2	11435.4	3280.41	5727.21	30787.9	26268.1	23692.2	27408.8	4661.07	237.983	33695.5	237.983	19128.5	16292.8	237.983	31399.4	12789.6	21736.8	18166.7	48825.8	37018.5	14403.8	16402	4683.79	17625.6	16276.2	31754.7	8185.41	17159.4	38126.4	909.404	7077.17	16942	1800.63	237.983	15729.9	3239.3	618.968
M268T79	268.104	1.32432	199970	88809.3	13718.9	98805.7	135616	121803	4380.35	182429	65101.8	19845.7	1349.31	875.78	6409.1	27182.3	21118.2	18526.2	22247.3	3754.96	237.907	23851.5	237.907	14109.2	10887.8	237.907	23732.1	9401.29	16721	11372	34300.8	21285.5	8259.4	9808.29	8362.93	11989.1	8584.08	18049.4	29821.7	31640.3	62573.1	3658.88	34755.7	27747.4	12877.1	237.907	40207	2662.9	754.473
M268T706	268.171	11.7622	70497.8	27093.6	16464.9	42261.6	177928	84258.7	2733.78	39128.6	109346	7200.92	651.692	1043.35	3075.9	542.115	230.386	1065.42	460.773	576.368	230.386	25663.5	230.386	6427.93	552.495	230.386	10747.2	2194.25	8694.64	5695.49	22183.7	21662.6	8620.39	4722.6	9010.36	3987.91	487.258	532.348	173752	327894	80027.9	14907.1	223785	379980	280789	12684.7	50997.4	230.386	230.386
M268T972	268.233	16.1949	33558.6	61709	11851.3	43102	31860.4	28584	19750.3	31347.3	35488.4	245.055	245.055	245.055	2706.13	245.055	245.055	490.11	245.055	656.556	245.055	245.055	245.055	245.055	245.055	245.055	245.055	245.055	245.055	1363.07	245.055	245.055	603.353	245.055	504.474	591.979	245.055	759.334	49632.9	20268.1	23762.2	37767.6	29353.1	26249.5	45420.3	40522.4	34351.2	245.055	245.055
M269T64	268.948	1.0661	4856.18	4856.18	4856.18	4856.18	4856.18	4856.18	4856.18	4856.18	4856.18	102800	98729.5	92676.7	89723.4	101930	99800	93160	93132.1	93450	4856.18	115200	4856.18	101798	110973	105389	104282	98171.3	105108	100090	122848	116537	93344.4	100615	97767.7	101735	102002	117051	4856.18	4856.18	4856.18	4856.18	4856.18	4856.18	4856.18	4856.18	4856.18	12420.2	62923.4
M269T73	269.04	1.21217	212.948	212.948	212.948	645.181	212.948	212.948	425.897	212.948	212.948	23238.7	11305.4	12544.3	5451.02	17045.7	13404	25988.8	22980.7	12186	212.948	28322	212.948	34085.5	33379.9	110526	26348.1	16465.4	28514.4	9342.37	51122.6	31864.5	17112.2	24152.1	29365	18011.6	12881.6	26575	212.948	212.948	212.948	542.284	212.948	212.948	212.948	212.948	212.948	18136.4	9360.42
M269T168	269.088	2.79762	117.599	117.599	117.599	117.599	117.599	117.599	117.599	117.599	117.599	32109.1	12803.5	1106.46	1811.01	33880.5	16412.2	14014.7	18801	2271.7	117.599	357653	117.599	370706	361479	984111	105263	84552.4	130496	86903.3	250352	226818	130220	134731	157924	29957.7	18515.7	52725.6	117.599	117.599	117.599	117.599	117.599	117.599	117.599	117.599	117.599	2483.93	330.828
M269T841	269.147	14.0214	208577	200269	113274	88088	442836	251981	11407	204468	398670	831.746	178.381	178.381	2415.38	3367.23	812.363	631.809	178.381	563.288	356.762	3686.78	178.381	1757.39	3554.39	178.381	1143.72	658.182	1066.82	1225.88	2437.91	879.079	1569.19	748.598	1161.6	178.381	178.381	178.381	510581	588629	196380	90643	7103.02	622421	576488	146237	210837	178.381	178.381
M269T945	269.209	15.7552	1.68622e+06	2.22343e+06	844507	1.54791e+06	1.65531e+06	1.50289e+06	761500	1.66577e+06	1.59453e+06	73218.1	110855	92557.7	192711	113334	41879.5	75972.7	78140.4	97729.1	9559.03	63347.1	8993.96	49110.7	85371.4	494415	87907.9	81441.2	73578.2	81762.9	73694	74368.6	32698	39668.6	46784	54199.8	54533.5	58481.4	2.84885e+06	1.62686e+06	1.61749e+06	1.78534e+06	1.71401e+06	1.86551e+06	2.1175e+06	1.72704e+06	1.13878e+06	29924.1	22485.1
M270T841_1	269.648	14.0189	58180.3	62170.4	33386.4	26504.3	134374	76716	3518.78	57312	113351	398.2	398.2	398.2	398.2	398.2	398.2	398.2	398.2	398.2	398.2	398.2	398.2	796.401	398.2	398.2	398.2	398.2	398.2	398.2	398.2	398.2	398.2	398.2	398.2	398.2	398.2	398.2	140737	169369	54376.1	26295	398.2	183147	174752	38605.6	61298.5	398.2	398.2
M270T64	269.949	1.06475	185.311	185.311	185.311	185.311	185.311	185.311	185.311	185.311	185.311	44377.5	43151.7	22735.5	29288.8	41115.1	41396.5	39688.7	39870	41315.9	370.621	46409.6	185.311	42283.1	52226.6	101459	45014.1	44555.9	45419.9	49325.8	51252.5	47596.6	39817.2	42445.5	39393.8	44627.4	56997.9	50066.9	185.311	185.311	185.311	185.311	185.311	185.311	185.311	185.311	185.311	11417.9	11318.4
M270T841_2	270.146	14.0237	139171	143015	74987.7	53533.9	302465	179521	7189.54	130610	262927	490.695	226.948	482.666	610.328	1293.76	671.658	963.509	1446.38	465.763	226.948	1832.8	226.948	1530.86	226.948	226.948	1259.17	539.719	226.948	226.948	625.209	547.693	1684.22	226.948	539.077	226.948	226.948	226.948	346799	396137	131675	66001.5	705.363	422835	389194	99189.1	136435	226.948	226.948
M270T945	270.212	15.7553	251779	330576	122750	235973	248274	225865	112975	239708	92405.1	1149.66	8710.87	13886.3	28766.8	13903.1	11023.3	11381.3	6127.15	7696.22	237.134	12826.7	118.567	4350.95	6079.44	103642	5391.95	10802.3	5524.64	12387	6560.05	4504.77	3425.78	1576.89	2860.04	5803.45	1572.22	8398.89	440915	248685	247822	271440	254996	278221	342260	261966	173277	1823.97	3584.49
M270T1026	270.279	17.0918	75754.6	137245	29000.5	71017.5	84009.6	74873	36318.5	63693.4	62959.6	7644.76	7200.73	8068.11	2193.42	7052.01	1902.65	6827.61	7187.38	9585.5	3580.44	6116.25	8354.23	7203.9	9237.38	545584	1193.92	3490.47	10471.9	4677.64	9468.28	14547	1500.3	1081.04	1759.18	10978.8	2613.05	12351.5	144404	90626.2	57610.1	110154	84055.4	66704.9	94918	121631	78239.1	8980.38	9629.6
M271T841_1	270.647	14.0237	38040.1	37694.7	15012	18456.3	81551.1	51250.6	3679.53	39279.7	80268.5	231.308	231.308	231.308	462.616	2838.04	1406.18	1352.07	1694.43	231.308	231.308	3469.9	231.308	1966.22	2270.91	231.308	3631.39	231.308	1161.53	552.781	5309.16	3109.24	1206.99	644.1	1835.86	231.308	231.308	231.308	95155.7	109033	38002.1	18973.6	1384.18	115772	107747	26387.6	39526.2	231.308	231.308
M271T70	270.798	1.17282	876.699	876.699	876.699	876.699	876.699	876.699	876.699	876.699	876.699	14629	13233.4	6827.29	6111.25	12548.8	4707.17	7564.24	6460.22	3161.25	876.699	10863	876.699	1753.4	7415.84	876.699	11670.2	13949.7	2233.72	10455.8	14541.1	10049.8	10384.7	12513.7	6417.14	12425.2	2853.75	4016.15	876.699	876.699	876.699	876.699	876.699	876.699	876.699	876.699	876.699	53069.3	35997.9
M271T64	270.946	1.06418	1125.6	1125.6	1125.6	1125.6	1125.6	1125.6	1125.6	1125.6	1125.6	51602.6	48897.9	44058.9	45144.7	48658.8	47599.8	46703.3	44664.9	47120.3	1125.6	57711.9	1125.6	49648.4	65013.4	90875.6	52152.8	47405.2	50369.3	45372.4	56438.5	54914.6	45931.4	48193.8	46781.6	35907.1	60336.4	57267.6	1125.6	1125.6	1125.6	1125.6	1125.6	1125.6	1125.6	1125.6	1125.6	33197.1	31078.6
M271T840	271.109	14.0019	46507.7	46884.4	18844.9	29510.4	63342.3	52671.1	13366.4	36879.1	27905.4	14729.8	17915.6	12973.8	11970.2	22067	29602.4	25865.3	19739.4	5943.18	321.364	33092.9	305.853	28130.3	33288	442737	43889	10804.6	23283.5	17733	33649.6	45677.6	22810.8	18078.6	35841.2	8797	3055.39	4246.17	22329.4	40070.1	29931.7	11953.3	18989.6	20752.5	28266.8	21218.8	26276.5	4115.25	2153.93
M271T494	271.116	8.23763	151417	163077	63146.4	167914	188220	152746	73382	140012	151238	6386.13	5839.32	11911.7	26876.9	14364.6	972.785	4056.92	6971.92	9815.52	128.132	6024.15	128.132	2149.62	12595.8	128.132	8382.79	3231.79	2639.49	5242.57	7260.18	5580.83	5752.7	6231.07	10618.6	4685.22	3815.14	4058.3	258364	217855	316814	221181	226318	258806	423605	144035	163480	128.132	256.264
M271T736	271.145	12.2667	38607.3	138915	38974.7	43692.6	47580.8	68819	41976.5	53015.3	60318.1	1485.6	7142.28	9528.06	10941.3	2722.31	2911.15	6409.97	3477.66	1380	166.547	3489.1	238.224	16127.2	7704.89	31677.1	6367.18	1942.63	765.695	4070.25	5410.97	3110.38	4685.4	1565.54	3071.8	1134.04	2205.44	2436.16	75014.6	78886.4	37263.4	47668.9	1312.22	70321.5	100301	84489.7	99296.1	376.22	498.804
M271T803	271.144	13.3781	68638.6	258717	58795.9	98074.4	147413	165992	94586.8	102355	84814.6	4207.35	8217.16	10237.6	18658.2	9930.42	10568.5	4785.25	8491.98	13573.1	238.659	13872.7	238.659	18247	11510.9	221306	5294.78	6232.95	5952.57	2347.18	12247.9	5205.76	9603.04	5056.3	4230.85	3572.15	781.84	4326.37	189787	197822	94057.5	272673	9753.88	205957	264842	177317	193774	238.659	790.208
M271T841_2	271.145	14.0244	26455.7	18259	13289.7	10300.4	54999	35413.6	15046.2	27646.3	52332.6	23396.8	19003.1	14359.3	16698.2	34420.1	23799.9	24286.7	17018.8	11174.6	287.636	34935.6	318.73	26413.8	26879	435117	35022.3	17215.6	21731.3	19401.5	49729.4	34949.2	26284.3	17627.8	25652	14639.4	7915.77	6589.01	63953.4	89580.2	26588.2	10958.9	19001.3	77520.5	71117.7	19195.6	25325	4139.16	2153.65
M271T951	271.167	15.8522	381791	344831	62236.7	322480	412858	261303	119427	565244	240781	537.462	4630.4	3418.03	11203.3	5394.62	1012.01	9635.94	7220.6	15136.9	202.22	3304.75	202.22	16336.5	20696.8	202.22	1370.35	7181.28	1892.79	708.395	4638.62	966.038	2735.36	2666.54	2812.27	2373.52	202.22	683.629	420091	291247	264422	372681	344112	376604	225911	265762	223507	202.22	404.44
M272T73	271.965	1.21377	311.913	311.913	311.913	311.913	311.913	311.913	311.913	311.913	311.913	1877.91	1427.65	1377.77	2610.12	623.826	3692.76	2360.25	4386.51	1063	311.913	3285.8	311.913	3693.14	2138.55	311.913	3304.13	4219.48	3869.9	311.913	3039.5	311.913	972.932	2692.73	1176.82	2788.26	2214.7	5321.4	311.913	311.913	311.913	311.913	311.913	311.913	311.913	311.913	311.913	34573.1	23641
M272T951	272.17	15.8495	65068.5	53182.1	5510.43	56716.8	70188	45881.2	32566	93113.2	40794.6	342.82	747.494	342.82	2636.55	948.922	342.82	1512.53	342.82	685.64	342.82	342.82	342.82	1146.4	2473.22	342.82	342.82	1571.51	342.82	342.82	342.82	342.82	342.82	342.82	342.82	342.82	342.82	342.82	70109.7	50556.2	44181.1	66461.2	59577.6	67328.8	35912.9	44383.6	48667.7	342.82	342.82
M272T434	272.186	7.23377	40228.1	18820.6	14511	6156.46	99708.8	20248.5	11555.1	36643.9	13348.1	26972.9	8642.93	31756.6	36360	63035	24528.1	6001.03	19401.1	50211.7	125.952	54086.9	125.952	13770.9	57841.2	125.952	33464.6	17766.5	9189.69	54350.3	27286.7	82311.7	40771.4	17041.3	32454.6	21145.6	25378.8	27591.1	68896.2	168343	31204.1	44870.9	94878.7	194396	176110	34414.5	21114.9	2134.86	521.686
M272T733	272.186	12.2202	49396.3	46638	27287.5	34488.5	42869.4	42913.2	7748.16	46707.2	41335.1	2241.72	2304.53	1762.11	1495.5	3638.63	1410.56	3681.75	1429.27	13070.6	163.95	6357.51	163.95	6079.29	1846.49	163.95	7353.07	1443.17	1136.61	14077.5	5412.43	8859.48	6567.48	2761.85	2912.91	2579.3	6066.41	3385.17	54598	61039.3	52828	52451.2	56653.6	65118.5	130960	53568.7	43677.6	2123.15	449.178
M273T70	272.795	1.17209	552.364	552.364	552.364	552.364	552.364	552.364	552.364	552.364	552.364	6521.02	6569.43	10368.2	23339.7	4586.21	5866.47	8686.78	10564.5	1104.73	552.364	8834.65	552.364	10358	11204.8	552.364	12973.5	16627.4	12946.7	11039.9	17278.8	4077.51	11216.4	9982.87	14355.2	15967.5	15206.1	30777.3	552.364	552.364	552.364	552.364	552.364	552.364	552.364	552.364	552.364	72843.3	52075.7
M273T66	272.945	1.09742	219.552	219.552	219.552	219.552	219.552	219.552	219.552	219.552	219.552	12718.1	8613.35	10073	14561.5	10666.2	12994.6	9954.36	11738.8	9914.54	219.552	13539.6	219.552	11815	13275.7	497355	4003.41	5477.22	13526.5	10458.1	20111.5	6276.22	5508.95	9742.29	11911.7	11965.5	10134.3	20312.6	219.552	219.552	219.552	219.552	219.552	219.552	219.552	219.552	219.552	40157.2	33784.3
M273T1082	273.18	18.0337	338623	336013	166408	213385	251512	199038	279337	325193	222191	9726.21	35375.5	45969.4	160828	4519.15	8225.31	13839.9	14092.7	73413.8	2899.82	40864.5	2717.27	69891.2	77361	237849	21675.2	19832.5	4626.53	2073.16	10011.7	4910.77	4023.4	2945.26	4108.83	7889.19	1656.63	3384.09	848860	630924	270463	893829	678201	730831	318937	794810	257405	4024.89	13268.6
M273T995	273.183	16.5767	315537	279926	47858.6	226763	318499	195707	124008	386384	185377	570.542	2932.57	3452.86	6684.11	1345.33	1830.67	4282.46	2674.09	4863.5	296.456	3082.97	292.639	2969.64	10911.1	32137.8	1586.25	2627.75	2257.11	691.218	1628.09	708.803	2652.08	1141.41	1553.39	146.32	146.32	146.32	284716	192509	169362	231423	215447	253845	141978	175720	225193	146.32	376.679
M273T1148	273.258	19.1264	90821.5	89363.7	2615.94	40095	60415.6	56958.6	25385.7	58193.9	37842.5	1174.22	1174.22	1174.22	1174.22	1174.22	1174.22	1174.22	1174.22	1174.22	1174.22	1174.22	1174.22	1174.22	1174.22	1174.22	1174.22	1174.22	1174.22	1174.22	1174.22	1174.22	1174.22	1174.22	1174.22	1174.22	1174.22	1174.22	49688.5	37059.8	37384.1	15656.3	30394.4	21018.6	16963.1	5015.51	12502.2	1174.22	1174.22
M274T651	274.084	10.8539	6867.12	14057.4	6727.09	8906.38	15268	6170.18	2190.98	12127.3	11061.4	4029.04	1011.78	950.628	1376.91	3933.42	4100.62	3665.94	3919.19	3456.58	4629.84	4135.54	3958.94	4242.63	2994.69	634653	5103.74	3600.25	4691.67	4299.68	6657.86	727.53	615.144	4841.26	3305.2	2524.82	5214.26	4406.18	12285.9	8894.1	5437.27	15942.7	14888.1	16040.2	26766.1	11825.6	8589.73	4109.07	3116.74
M274T520	274.165	8.66563	10411.8	13618.7	4431	19071.5	9135.66	6425.27	3075.83	12816.5	4801	159.498	159.498	588.668	1682.8	159.498	159.498	159.498	159.498	159.498	159.498	159.498	159.498	159.498	532.292	159.498	159.498	484.651	159.498	557.965	626.005	888.682	573.107	159.498	159.498	159.498	159.498	159.498	20991.3	5703.63	12625.7	39691	19744.5	16772.9	36775.8	35285.9	20782.4	318.995	159.498
M274T1082	274.184	18.031	54568.9	50185.5	25563.7	30025.7	36409.4	28626.6	41024.1	46773.5	32182.8	762.226	1155.7	1714.79	19225	884.198	913.054	1367.64	2814.97	10542.1	239.074	7871.6	239.074	6535.81	6586.87	239.074	2619.49	3612.97	1858.67	566.984	2053.95	639.506	521.867	534.648	615.17	941.086	478.148	239.074	137186	91759.6	36290.4	115078	105494	112904	51962.7	127126	41225	239.074	1845.69
M274T775	274.274	12.9158	190471	354914	182267	219631	270656	239992	176181	231931	72464.6	97783.2	167584	165401	143077	133944	146910	145806	127573	166516	104846	202288	168793	97941.1	187506	1.1315e+07	175813	162537	196181	185194	224157	192113	102157	184565	175293	171420	184460	61272.5	270371	204912	168111	176542	196520	170777	269618	240769	208195	169510	120422
M275T70	274.792	1.17147	260.335	260.335	260.335	260.335	260.335	260.335	260.335	260.335	260.335	9582.8	8980.56	5509.47	11480.6	6291.69	6868.79	649.406	6595.04	520.67	260.335	6196.39	260.335	5610.35	3699.41	260.335	5925.85	637.513	8181.89	6744.97	9250.21	1891.29	7884.41	8390.06	3628.19	8034.17	2769.53	15634.9	260.335	260.335	260.335	260.335	260.335	260.335	260.335	260.335	260.335	41684.9	26452.6
M275T741	275.066	12.347	32028.2	20993	30909.9	28819.8	31533.6	33988	36866.1	23593.6	26443.6	27201.7	32534.7	34816	32391	31828.2	32559.8	34967.2	34043	34246.2	4622.94	26625.8	4622.94	26158.9	32452.4	4622.94	25399.5	30841.8	29231.6	31189.9	21695.4	19369.3	28591.8	28864.3	24791.9	31140.4	33904.7	37780.9	31389.1	27886.9	20462.5	21720.4	23223	21479.2	27028.5	28033.8	18539.5	44038.1	43992.5
M275T678	275.139	11.2932	4151.16	28705.6	3800.29	2079.29	1392.34	16631.3	1030.71	7886.65	20338.1	21675.7	20357.7	17436.6	9649.29	21271.6	20463.7	19705.7	15945.7	15930.7	184.818	33926.7	184.818	51660.4	31299.3	184.818	14209	16967.2	12691.2	18606.1	25965.2	36011.7	14307.6	16468.8	34651.5	11272.2	4758.94	5003.99	9925.06	6253.57	21221.4	28608.3	3754.24	22371.2	21782.9	21153.3	5288.96	184.818	369.636
M275T1043	275.198	17.3778	291209	336497	84841.5	267774	350518	265151	162160	350085	219214	640.884	945.898	2494.33	20756.7	537.125	513.147	2051.58	1510.74	13778.7	1352.44	1818.93	1072.14	6586.14	11773.2	137246	1491.38	2676.76	1139.04	5507.53	1286.21	905.355	5179.07	835.937	799.94	1893.25	2665.47	2089.47	452362	306388	253912	376417	346306	337761	222222	293758	249619	1562.61	655.055
M275T991	275.201	16.5193	415497	532175	105020	286004	769377	357358	260430	500602	228398	3054.3	7696.69	1358.65	17017.4	4767.04	2238.72	792.987	8179.04	4713.9	202.611	12758.8	202.611	23266.3	25618	202.611	12625.5	5855.83	5888.49	11009.6	8509.52	11235.9	18689	5271	6590.97	2645.18	511.64	1208.29	1.2646e+06	937229	715980	1.13783e+06	843093	806906	768847	820615	612005	202.611	446.283
M275T1053	275.258	17.5558	63181.7	105638	29813.4	62315.2	54783.5	56142.2	20704.4	53341.8	59253.3	3887.97	1616.31	2984.68	1791.24	1184.78	3336.4	656.161	2489.78	3443.76	859.461	2284.14	1869.35	2492.77	2717.1	69257.4	1713.67	1247.19	1624.64	3239.81	7088.19	2946.32	1815.96	1033.81	1332.02	694.408	4416.03	2608.81	152677	72088.3	59937	103905	70284.6	62412.5	98006.3	111593	71128.7	12814.7	6146.08
M275T1236	275.258	20.604	582972	915800	272065	494754	465009	488303	279331	514930	546501	982.738	3428.16	2384.03	2607.08	1049.41	3143.84	1080.22	7558.41	1603.4	271.914	7590.35	271.914	3215.65	2947.8	271.914	6793.26	5794.27	6093.03	543.828	6346.59	6070.45	271.914	5722	1642.57	5813.53	8079.68	6848.29	1.33422e+06	627163	496324	748265	550820	500829	833497	1.0683e+06	593732	4606.5	1997.71
M275T1169	275.258	19.4862	30049.1	45988.4	20577.4	3458.49	29002.4	8446.33	23841.4	35772.2	23887.2	1056.88	712.45	471.454	3090.28	2420.25	1211.29	779.286	2875.29	616.81	235.727	1373.59	235.727	2858.82	3146.28	235.727	2539.11	758.174	1797.58	235.727	1559.93	1174.95	235.727	805.946	3794.05	3656.78	1266.82	2919.53	52486.5	48551.1	31934.6	35563.9	32079.6	45231.8	63900.1	86674.8	33941	235.727	235.727
M275T775	275.278	12.9175	44504.4	52222.6	28501.1	28130.6	33495	31481.1	34345.9	27416.3	11276	25315.9	23937.6	25871.6	20331.6	25289.4	20890.1	27434	24117.8	24407.1	13624	29081.1	13722.1	21405.1	28485.5	3.40459e+06	20890.2	22445.4	34250.1	14465.2	34800.3	29069.1	7635.84	17363.7	26370.7	25535.5	28785.4	27447.8	44259.8	15400.3	24065.6	19100.9	30754.1	16706.5	42164.4	40909.1	24633.4	29370.7	24257.4
M276T991	276.204	16.5201	79431.7	101279	10340.5	53806.4	142989	64333	51069.5	95671.6	45182.4	242.424	636.491	681.472	3492.41	1574.01	484.848	617.765	1216.18	626.682	242.424	1013.8	242.424	4081.1	3885.88	242.424	704.45	953.179	654.089	1012.04	2537.03	1632.21	2230.03	548.047	842.529	242.424	242.424	242.424	242395	184735	137158	224442	168408	16859.6	148944	156091	124107	242.424	242.424
M276T1043	276.202	17.3793	49775.8	57714.1	15115.1	37031.8	55951.4	44965.1	22992	56885	41364.5	234.447	234.447	647.198	2462.97	234.447	234.447	234.447	234.447	1086.72	234.447	234.447	234.447	1690.58	1022.53	234.447	234.447	694.572	234.447	234.447	234.447	234.447	481.561	234.447	234.447	234.447	234.447	234.447	77608	55911.5	42581.7	64839.8	61080	59297	32768.4	50977.7	45171.3	2148.69	468.895
M276T1236	276.262	20.6006	103852	162867	49495.7	86403.5	84376.1	81667.5	47931.7	87934.6	88508	1249.5	258.33	258.33	1519.43	1100.48	785.125	258.33	608.014	258.33	258.33	559.534	258.33	258.33	1265.45	258.33	1502.42	258.33	553.53	258.33	3209	719.694	258.33	258.33	258.33	686.861	1433.02	258.33	214165	110637	85117.9	134150	101712	91340.1	151687	163652	101637	637.439	1031.84
M277T76	277.09	1.25913	26257.7	9279.13	1811.56	2301.03	36286.7	6297.29	1201.95	11875.3	961.096	97422.9	87161	73530.9	158305	152409	120690	227350	204383	181188	427.025	159932	427.025	235332	189928	2.27059e+06	82964.6	96862.8	108644	2844.42	121192	93522.8	74090.5	79347.2	83282.3	72727.5	32062.6	66794	3553.7	18745.9	11325.2	1657.64	4797.85	6490.8	20302.1	854.049	25103.4	29898.3	34506.4
M277T912	277.138	15.201	83797.3	192238	34427.2	87196.4	258010	213172	14992.5	77882.9	64822.1	34446.2	18728.7	5850.12	21485.5	11838.7	59608.9	48377.8	45568.9	17590.2	220.991	104476	631.6	129499	32376.5	109713	56311.4	28959.5	36904.2	22903	96975.8	67232.1	19009	38870.7	69164.3	11246.6	7065.55	3965.74	37321.3	92718.4	71894.1	45408	39343.7	9978.22	44669.9	9895.25	32585.5	2469.18	545.739
M277T734	277.141	12.2302	1.45082e+06	1.48739e+06	519509	1.18569e+06	1.32536e+06	1.21624e+06	530510	1.27368e+06	1.34629e+06	162102	169926	202765	442681	324815	152206	140175	163917	344688	3329.52	228970	2155.91	263778	365677	545993	244578	241752	117810	497081	217163	407663	605221	183981	319457	216570	169525	217816	1.74716e+06	1.95132e+06	1.64124e+06	1.49773e+06	5717.09	1.65682e+06	3.01772e+06	1.40706e+06	1.33227e+06	14532.2	20176.6
M277T1172	277.144	19.54	133716	77581.4	29175	50444.5	563794	157613	11102.3	168738	361475	605.408	1778.23	1552.39	1852.46	3990.09	770.575	1566.2	2180.65	2294.97	534.878	3999.65	522.372	3355.13	5097.13	104350	819.151	941.493	1706.1	1651.88	1985.44	1665.82	559.444	1803.07	2526	3094.72	736.124	2277.13	275948	542934	99914	15014.3	232.222	459139	314065	47947.3	84698.6	561.995	491.617
M277T776	277.18	12.9283	95811.5	65462.4	24587.4	59779.9	129763	95048.4	57597	97116.4	24078.3	766.234	7673.45	20352.8	34793.8	17141.6	4402.96	13948	7475.95	32778.2	1927.46	28444.5	656.53	62329.5	72096.4	96852.8	17261.9	56533.1	12612.9	39812.7	4935.89	28668.2	56958.1	4391.24	23194.2	12971.1	7110.4	4037.55	139661	69494.4	237919	396684	119625	102626	69157.1	109952	29398.1	12918	13073.2
M277T1143	277.195	19.049	30427.9	53042.6	6529.35	31139	45470.3	33678.7	20457.1	22575.3	31095.6	555.682	232.265	232.265	712.716	232.265	650.787	232.265	232.265	673.017	1035.73	1745.37	232.265	232.265	232.265	74904.5	232.265	481.234	621.51	232.265	1162.9	517.635	232.265	232.265	675.402	1509.1	232.265	232.265	41831.4	15820.1	24121	38956.2	38559.7	35078	31060	33645.5	26309.4	232.265	624.48
M277T1100	277.214	18.338	1.07872e+06	1.51702e+06	453141	635459	459940	842969	137019	986946	354285	13536.5	39059.5	53473.3	178104	23071.7	9888.25	13443.5	22726.5	82605.5	1404.29	39149	562.521	47941.9	60396.9	207805	15868.1	25758.1	20752	7133.78	22243	12376.2	4230.13	5596.94	7670.7	11491.3	3626.48	4393.59	2.28131e+06	658864	434298	1.48422e+06	1.09292e+06	1.22805e+06	1.11275e+06	1.41099e+06	702543	3571.33	3557.14
M277T1030	277.216	17.1644	1.22455e+06	927352	149210	304474	997803	1.05942e+06	537129	1.25825e+06	99112.8	2485.12	8216.68	7622.01	26228.9	24252.9	2726.28	18072.2	4020.64	6947.07	1557.78	6753.75	264.637	18835.8	52223.3	75108.6	5546.11	3984.47	7682.41	6287.96	12927.9	2655.54	13972.5	767.919	6998.78	2654.71	1418.48	2992.88	2.73342e+06	1.81663e+06	493442	2.20198e+06	1.90392e+06	1.94187e+06	1.33305e+06	1.73702e+06	1.26665e+06	2393.34	4449.37
M278T733	278.145	12.2237	213259	210267	75539.4	180049	208148	191822	86046.1	194568	210527	25107.5	26192.8	32029.3	62475.9	48620.5	23375.4	20219	23937.9	55373.5	222.539	35268.9	222.539	37975.3	54112	222.539	37632.1	37287.7	15486	77780.1	30874.9	53757	90057	25906.3	46788	31994	24533	30810.6	268771	291048	253927	221792	222.539	258811	466200	218464	205386	577.135	2648.78
M278T1172	278.143	19.5407	94594.4	53860.3	19895.2	7798.89	366803	101932	8523	102935	235455	273.523	273.523	273.523	273.523	2537.79	991.856	273.523	273.523	715.55	273.523	273.523	273.523	273.523	759.825	273.523	273.523	273.523	273.523	273.523	273.523	273.523	273.523	273.523	273.523	273.523	273.523	273.523	188136	367115	65522.5	12822.9	273.523	308110	219064	27111.8	55893.2	273.523	273.523
M278T1030	278.22	17.1652	224345	267847	44166.4	148263	250281	209266	93319	253110	97549.9	264.73	798.478	557.868	2378.11	1379.57	823.897	848.772	791.005	640.568	264.73	1499.21	264.73	5661.69	6828.97	264.73	841.242	4035.08	583.024	2176.29	2686.32	732.766	879.579	264.73	901.582	264.73	264.73	264.73	500339	361190	268590	483814	373585	394468	292403	377075	255086	264.73	264.73
M279T85	278.573	1.41618	577.228	577.228	577.228	577.228	577.228	577.228	577.228	577.228	577.228	21129.5	2780.15	1469.26	6137.25	24216.8	10210.2	8702.57	8454.35	2703.88	577.228	35116.2	577.228	36502	26908.3	577.228	18783.7	3008.44	22300.6	11414.3	84913.9	5201.08	2436.88	14575.4	1154.46	6973.29	4659.44	10007.3	577.228	577.228	577.228	577.228	577.228	577.228	577.228	577.228	577.228	23335.3	5551.12
M279T652	279.04	10.8644	590835	722752	308565	617838	730217	624445	332849	598207	766024	46621.8	47292.7	54888.8	110567	64174.6	30990.9	32462.1	39645.9	50306.4	263.225	31243.1	263.225	24454.6	41325.7	263.225	36595.2	34462.8	16369.7	65057.4	44253.5	41533.3	49883.6	27717.7	36136.8	25931.5	25107.7	39336.4	804439	732718	263.225	644522	263.225	764732	1.08521e+06	807782	595303	2301.49	1530.12
M279T520	279.121	8.67412	134512	219697	31112.2	231848	77099.9	116789	22325	95146.4	83027.1	29775.7	15371.3	6535.55	39396.8	29129.2	2624.84	2812.43	23040.2	8038.44	136.904	42480.5	136.904	39299.2	26428.8	136.904	30701.6	965.955	31088.9	10456.7	40778.6	3547.31	48917.8	1022.65	36233.7	31591.7	2157.87	8501.68	277226	95564.8	105652	450690	219474	84332.2	392152	402153	169712	2762.05	303.814
M279T733	279.148	12.2171	15539.8	6375.11	10815.9	24162.3	29828.2	4648.29	11846.7	22505	24734.2	6685.67	1367.44	1459.75	6788.1	3387	1325.9	1476.15	2405.69	2732.21	186.24	6177.59	411.278	5577.75	4072.67	30951.2	2244.76	4214.28	907.09	10092.1	4200.33	11657	2452.01	3456.75	7020.97	3637.66	1287.34	4383.8	34161.5	33264.3	19440.6	30149	30175.7	29529.8	55077.1	29316.3	23375.7	1144.8	866.165
M279T975	279.159	16.2441	289513	272342	187733	104264	72155.8	140601	73400.1	223575	133411	22628.9	27402.7	25728.1	13261.2	18062.6	15303.2	21066.4	19613.4	24937.8	10315	13266.5	4037.99	16791.1	7811.8	167222	18823.6	14014.9	16019.9	15515.6	23517.9	20217.8	12721.2	19107.3	16817	9772.66	19676.4	16555	601530	197902	158507	288775	181461	162992	207040	228395	153952	31922.1	24191.1
M279T543	279.207	9.05435	19934.9	38707.7	23295.4	58305.1	30643.7	53916.7	30329.2	40226.1	82840.8	2111.06	1393.39	3372.43	4581.86	3189.87	291.157	1348.14	2246.75	463.451	1091.4	749.557	1149.2	772.482	1167.23	180108	2050.78	5496.36	4196.38	3983.55	990.277	4047	4289.63	2260.57	3092.49	1431.47	145.578	1497.13	64509.2	45916.9	46116.1	50924.5	45239.7	12854.6	95454.1	53498.6	53150.6	2349.83	2270.27
M279T1169	279.23	19.4848	46597.9	90488.6	25513	11871.4	40032.7	20130	52114.3	45295.4	36871.9	6134.98	1989.51	3756.74	873.414	6188.89	4175.96	5432.92	2677.61	1659.77	2593.42	5342.15	799.2	4911.3	6687.83	100169	1074.96	3609.65	3804.22	4847.15	7545.35	1814.34	3586.34	2052.93	1109.26	602.558	1812.84	2689.69	180013	150877	50586.5	157421	129827	165972	356615	395420	58582.8	2928.69	1471
M279T1029	279.225	17.155	29408.7	33784	4593.05	17495.6	43077	26151.7	12488.2	29783.2	11305.2	1057.95	4452.36	3194.93	5976.53	969.977	2872.45	1546.88	3046.83	3042.98	260.002	1953.82	1850.64	4383.7	573.836	222437	2582.72	3972.27	2447.55	1628.9	1802.54	520.005	2960.66	1497.23	992.009	3867.67	2458.35	1224.2	60028	46112.9	37844.1	58373.5	46146.2	43760.5	35676.1	39034.4	21536.8	2402.83	2327.58
M279T1071	279.232	17.8511	3.55133e+06	4.02574e+06	993190	2.59993e+06	4.11955e+06	3.246e+06	2.31739e+06	3.93758e+06	2.27156e+06	28635.8	102440	163135	360618	86255.6	52067.2	77915.5	83683.9	187932	5323.29	127082	1660.55	272866	367224	297675	82227.5	119304	62485.5	12135.8	65060.1	22489.9	22902.7	29483.4	47809.7	15695.8	5735.1	929.945	6.62118e+06	4.95659e+06	3.55626e+06	7.01046e+06	6.01192e+06	5.9178e+06	4.06758e+06	5.21547e+06	3.31487e+06	515.932	29920.5
M279T1289	279.305	21.486	55729.6	82758.4	9089.38	49561.1	82079.6	75203.8	15010.4	49179.9	27882.6	255.834	255.834	255.834	511.668	255.834	255.834	255.834	255.834	255.834	255.834	255.834	255.834	255.834	255.834	255.834	255.834	255.834	255.834	255.834	255.834	255.834	255.834	255.834	255.834	255.834	255.834	255.834	82051.3	66345.8	58633.6	48298.5	72165.5	67786	37998.2	21101.6	37637.6	255.834	255.834
M280T1077_1	279.647	17.9541	257.312	257.312	257.312	257.312	853.91	257.312	257.312	257.312	257.312	33211.1	14457.3	7079.34	28834.7	110529	79304.3	15170.2	22140.6	7923.18	257.312	188580	257.312	98817.9	82513.6	257.312	54070	2086.05	41522.6	11267.2	200483	92483.6	14931.8	58299.4	96744.5	22875	11054.1	14185.4	257.312	257.312	257.312	1931.91	1478.69	1363.46	1225.2	257.312	257.312	514.624	602.031
M280T651	280.043	10.8578	70760.6	78665.8	36426.6	76535.2	86189	73272.9	41004	72207.2	95449.5	3951.3	7440.14	463.909	9406.36	3470.08	2480.57	1310.28	4067.23	4457.31	169.087	2406.16	169.087	2487.19	2231.72	169.087	2365.13	4561.72	839.787	4008.71	3626.79	5383.77	4507.58	2408.3	4748.93	827.462	1749.6	2745.3	95350.4	86682.6	169.087	74710.1	169.087	95540.5	134558	98944.2	70331.6	169.087	169.087
M280T76	280.092	1.27201	7615.68	7615.68	7615.68	7615.68	7615.68	7615.68	7615.68	7615.68	7615.68	256312	68508.5	58421.4	92338.3	112739	63496.5	238851	217912	99354.4	7615.68	453070	7615.68	955363	751432	3.62856e+06	233710	440133	308698	32280.3	220686	128356	170026	87806.5	179099	117221	22226.7	39639.3	7615.68	7615.68	7615.68	7615.68	7615.68	7615.68	7615.68	7615.68	7615.68	151889	51935.2
M280T975	280.163	16.2423	45900.2	51562.3	27409.2	14724.3	37553	27333.3	16149.9	33170.2	32340.5	3092.01	779.15	2784.88	4271.93	3171.1	1468.45	724.925	1127.61	1997.49	2371.63	3090.77	3449.13	2840.96	1497.8	300944	1604.91	527.474	3101.95	1508.48	2107.65	1585.45	1297.02	2434.65	1474	829.196	851.562	1628.68	98567.5	31395.2	29534	46151.2	35755.2	31629.7	32812.1	35137.3	21813.1	1069.46	2745.98
M280T1071	280.236	17.8508	705217	792358	192515	516823	819961	642470	460487	783774	433578	594.203	18498.2	31313.1	71133.7	16825.1	6356.5	14212.7	4649.93	34907.6	248.58	24937.5	248.58	52889.7	72586.2	248.58	11611	25178.7	7161.65	3832.9	12850	4236.31	1444.27	5629.75	5020.96	2755.54	649.922	658.231	1.33149e+06	1.00812e+06	723217	1.4429e+06	1.20029e+06	1.17538e+06	812596	1.06324e+06	661896	248.58	3588.6
M281T76	281.096	1.27016	284.056	284.056	284.056	284.056	284.056	284.056	284.056	284.056	284.056	23020.2	5306.98	2732.86	6345.91	10795.4	2564.65	19112.1	21030.3	7019.78	284.056	40513.6	284.056	89126.4	69898.5	233177	18962	38845.4	27525.8	2738.21	21409.1	6532.88	16080.8	9952.47	12467.9	9241.22	1842.9	3341.84	284.056	284.056	284.056	284.056	284.056	284.056	284.056	284.056	284.056	16700.1	2809.45
M281T775	281.102	12.9249	432976	423039	138578	408728	385061	372931	102318	429469	505695	29721.1	41523.5	48956.4	66117.2	42616.1	30048.6	27345.8	29324.7	46411.8	315.12	31717.3	315.12	18779.5	45350.2	315.12	41154.6	31947.8	7729.54	34700.9	30095.7	60697.7	57445.2	23765.8	41290.3	18348	34948.2	38790.8	423473	382172	427585	154882	325890	297833	458999	266440	294027	3060.38	990.796
M281T911	281.154	15.1876	21127.3	54770.1	5744.81	30511.9	18607.4	13280.7	4296.65	16624.3	21663.6	2476.12	7441.91	7284.59	659.154	6764.1	4026.94	6925.03	3676.89	7793.28	243.586	6946.32	243.586	4689.29	5916.67	243.586	4580.37	4752.23	2167.69	8517	6332.19	8269.73	8592.43	7379.49	7137.54	5900.91	5225.44	3292.14	42626.5	19904.2	18132.3	33014.4	55706.1	9261.6	38804.1	51247.3	17956.3	243.586	920.322
M281T1071	281.239	17.8455	71456.3	88477.8	21064	55876.8	86160.7	64808.3	47192.2	83212.2	47958.2	217.055	1764.74	3406.03	10497.3	2239.62	687.963	762.712	697.184	3613.77	217.055	2873.23	456.196	8929.35	5664.32	217.055	1493.13	2002.94	217.055	217.055	614.845	217.055	217.055	217.055	716.777	521.639	589.968	217.055	140350	103597	71332.2	138936	82918	126278	83060.3	109226	70580.3	434.109	217.055
M281T955	281.295	15.9149	275613	581261	136861	254140	205456	207215	148698	229285	205263	2914.59	750.411	947.004	1894.98	850.467	9688.56	3536.5	3930.46	713.85	323.777	6794.19	323.777	323.777	1012.44	323.777	1922.24	647.554	2593.71	323.777	12987.8	3557.08	323.777	2710.82	18167.5	30377.6	13169.4	13257.8	401362	382170	212421	256751	166363	162093	403507	249688	281453	23436.9	16722.6
M282T775	282.106	12.9216	68508.4	60625.1	13778.1	60703.6	54386.8	62746.8	9940.98	26136	75780.5	2520.48	3269.48	5839.95	8057.28	4824.16	1824.47	3995.62	2680.69	5886.45	265.405	4408.15	265.405	968.702	2334.28	265.405	3926.92	2182.79	1201.19	3304.01	2009.54	6633.89	5994.31	746.59	6608.65	3090.2	2038.51	1293.51	60057.2	58090.8	60248.3	20213.2	50043.9	37908.6	67718.9	36957	43745.3	265.405	265.405
M282T1143_1	282.198	19.0457	55543.4	89050.3	19832.3	59831.8	31686.8	64819.2	55149.6	60244.8	20777.2	134349	190610	155467	4400.37	134539	165955	135634	154432	179925	135950	170756	131466	176380	140605	1.55081e+07	252230	139696	152422	184983	307992	196055	165574	160217	176202	118889	216473	147972	79245.5	74726.8	52289	71352.9	180743	40392.4	45136.1	27340.3	53264.7	152343	140496
M282T1143_2	282.222	19.0435	195786	217012	215105	161882	123919	160679	170110	281545	137263	136868	193662	161762	163352	58290.2	171742	138339	123352	186425	142359	179293	134603	180447	143540	1.58481e+07	262192	141421	152603	186886	318581	205503	167407	166151	181780	119228	225421	152580	232060	153896	173261	136184	187167	99462.4	258637	408148	262690	154409	146790
M282T1142	282.279	19.0403	361349	101948	580997	315086	187464	304913	646700	499783	489468	13494.6	6545.48	1563.25	17519.4	5360.82	6229.97	1968.6	1907.47	10726	3423.1	13023	10230.9	8823.21	10461.6	670591	10415.5	4009.01	4514.08	912.364	8933.49	4672.24	13823	4582.18	2015.48	4407.13	13755.8	13245.5	224696	196248	211314	149418	88791	338680	235117	402349	677172	31898	96431.3
M282T955	282.299	15.909	49885.3	110025	24889.1	48400.7	41557.1	40040	8522.13	43181.6	36424.7	235.731	235.731	235.731	235.731	235.731	593.139	235.731	478.609	235.731	235.731	235.731	235.731	235.731	235.731	235.731	497.47	235.731	235.731	235.731	684.208	235.731	235.731	1562.73	1940.74	7160.18	2591.85	3841.36	84043.6	74027.8	40792.8	51328.2	32076.2	33343.2	77576.6	46902.6	53522.7	4366.17	667.151
M283T745	283.118	12.4241	1.61389e+06	1.53072e+06	838044	2.13421e+06	1.69455e+06	2.01451e+06	273667	1.76514e+06	1.03388e+06	110012	178420	204901	244628	218219	142105	125606	150999	273388	2504.06	178949	2504.06	22793.2	123576	265055	261522	150388	80386.7	651142	224010	714473	255972	236318	460152	107560	409789	160097	1.5217e+06	2.24956e+06	2.82607e+06	1.29363e+06	1.4527e+06	3.33172e+06	3.59356e+06	834513	1.25764e+06	5008.12	13239.8
M283T406	283.176	6.7654	2838.62	2292.08	1574.19	3844.64	4086.98	960.395	2109.71	1075.69	3105.53	7466.08	14460	18175.7	15434.5	8953.42	7810.66	7604.56	3752.32	15596.1	2723.12	10748.4	3944.37	17192.7	10678.6	211766	7679.26	2587.04	3316.21	21118	10765.4	25241.9	29447.8	12219.9	14341.9	12407.6	16290.4	8602.66	3474.79	1425.43	1265.58	2555.45	4282.98	2862.85	1061.66	4616.53	1955.68	8550.57	4309.64
M283T1049	283.225	17.4917	25990.4	37147.9	63158.1	15056.8	88113	53483.3	6351.11	63567.6	51672.3	2466.66	907.056	716.789	3485.23	3401.71	2903.54	1110.58	1113.42	1493.24	234.489	2411.75	234.489	234.489	920.26	234.489	2519.5	2329.21	561.553	921.314	1711.68	547.506	527.676	234.489	571.594	564.676	774.204	624.517	106157	66120.1	70644.5	63412.1	83813.8	88299.9	77836.9	9231.57	18052.7	234.489	234.489
M283T1142_2	283.225	19.0359	24932.7	16440.4	43780.1	14717	6366.6	13675.6	32524.4	60308	62583.8	31579.3	39795.9	36168.8	36712.3	30675.5	33568.6	8112.9	33457.2	37747.5	30672.3	39200.2	26038.7	18397.3	31669.7	1.80104e+06	57618.3	28961.9	34014.1	42562.4	66342.2	45287.5	36770.9	34485.4	2134.37	24921.1	45747.2	35193.3	48533.7	27061.5	15308.1	12766	42578.4	13727.3	36833.9	36779.5	38580.2	34427	30231.5
M283T1003	283.263	16.7203	172202	198808	53718.6	81942.1	92219.2	153198	48374.4	125766	101277	5817.07	8779.02	4459.7	10707.5	4491.49	8805.95	8281.77	6835.74	11881.8	1836.76	7082.09	1433.92	5117.62	8693.99	285712	14083.4	9783.71	4208.39	51901.2	20433.3	28094.6	16860.7	7848.46	22319.3	19335.2	22570.3	25671.7	252305	60581.9	140473	240254	174623	128563	390930	215357	111937	2643.02	2268.63
M284T172	284.099	2.87217	189.409	189.409	189.409	189.409	189.409	189.409	189.409	189.409	189.409	6245.21	14324.5	7881.01	16355.8	14234	9864.29	9173.97	13842.3	17828.7	189.409	136207	189.409	230701	225684	197973	127403	98364.8	163982	60104.1	117815	146889	90983.2	69355.5	84702.8	22067.6	10884.2	31751.2	189.409	189.409	189.409	189.409	189.409	189.409	189.409	189.409	189.409	1001.53	899.877
M285T775	285.133	12.9182	43777.6	39283.7	9991.53	38201	51189.1	36035	3798.73	45815.3	47672.5	2733.27	3522.07	2570.86	5087.63	1473.54	3924.5	2597	2993.58	2857.67	247.004	1778.94	247.004	647.64	6610.24	247.004	3206.08	5318.92	594.271	1166.27	3704.9	5571.76	9420.1	3486.81	1178.58	905.863	1690.71	5887.52	23040.1	27135.7	36859.6	12150.2	35652	4472.03	19787	26658.6	18806.5	247.004	247.004
M285T1062	285.222	17.6966	441328	593369	133625	378026	649259	423177	289036	460701	17694.5	4123.65	4688.71	2814.65	26356.6	7531.23	7420.75	3436.17	1035.98	2154.26	253.604	17432.2	253.604	28624.3	47856	253.604	14646.9	9245.9	5680.3	5735.06	20100.8	4238.44	7838.24	1119.78	9293.3	2349.99	535.473	3019.49	866813	686735	569912	934280	703981	705609	630537	682281	572821	253.604	904.123
M285T1245	285.279	20.7557	174245	287566	126218	93431.5	168585	128633	150477	164239	137267	794.58	7148.25	941.126	15009.5	36746.4	37875.1	11888.6	22829.3	4647.41	1176.72	37059.4	978.918	32343.4	44459.3	522163	21233.6	7502.87	8813.37	2755.71	60910.5	34306.5	1215.06	6929.28	33540	36456.4	18809.3	42250.3	343922	249797	169612	210658	189661	212224	480685	520031	172182	2529.12	6100.63
M286T575	286.165	9.58657	20932.1	2981.35	2753.62	7735.88	26244.6	7622.45	2375.57	9708.69	7143.79	7292.34	5544.36	10766.9	15853.1	22191.1	8060.71	2159.07	8527.11	23248	109.462	24403.7	109.462	9577.01	19537.7	109.462	20832.6	9022.04	10751.2	35662.5	16381.8	51440.2	39545.6	26485.1	28287.6	31013.2	30576.1	22444.3	10520.9	38184.8	15737.4	10065.9	17289.1	24592.1	34407.8	6035.23	9637.78	109.462	218.925
M286T1062	286.225	17.6976	95330.1	118949	27521	48830.8	144138	89295.9	48675.5	93110.8	51116.7	256.236	1111.02	530.903	6717.65	4038.07	1728.17	1992.91	712.246	782.218	256.236	3588.3	256.236	5265.76	2445.57	256.236	3044.46	1583.28	1532.22	1408.12	1400.75	1795.6	653.412	256.236	550.741	884.654	256.236	256.236	203946	147921	121253	223335	151111	151261	132637	135293	92627	256.236	256.236
M286T1245	286.282	20.7518	32442.7	57283.9	26235.7	8115.88	31604.4	23435.1	27113.3	29957.8	26870	1497.09	2119.97	484.841	2270.52	6092.45	8423.92	2555.17	1908.79	683.002	242.42	1616.48	242.42	2305.5	6244.56	242.42	3854.31	1360.37	1787.87	242.42	13463.7	6108	242.42	3606.55	977.725	4323.79	3444.48	4463.39	66971.9	45151.1	35115.2	41218.9	36048.8	41070.2	97170.5	103051	33632.6	950.713	543.664
M287T72	286.887	1.19769	164.838	836.983	164.838	164.838	164.838	164.838	164.838	164.838	164.838	45005.7	28643.9	28472.8	36251.5	41624.4	34806.9	24658.6	37574.2	33881.6	329.677	38665.1	764.577	3589.31	6507.51	164.838	32575.8	31207.3	51101.3	9562	68870.9	35769.4	15435	34031.5	33922.4	41839.3	35133.6	49694.7	164.838	164.838	164.838	164.838	164.838	164.838	164.838	164.838	164.838	45053.2	37522.9
M287T64	286.959	1.06837	477.465	477.465	477.465	477.465	477.465	477.465	477.465	477.465	477.465	1800.14	40036.8	28571.1	17785.3	30109.7	37640.7	33425.3	36003	37235.3	477.465	40851.3	477.465	34460.9	28272.5	477.465	38329.8	33870.6	36278.1	37639.9	44945.7	38774	33352.7	17322.2	36979.1	36976.6	41738.3	38028.8	477.465	477.465	477.465	477.465	477.465	477.465	477.465	477.465	477.465	25702.7	1310.74
M287T951	287.132	15.8546	191699	194220	46846.8	165596	212900	145357	114493	267780	130854	204.049	1521.01	3536.83	2548.78	3296.03	696.797	4048.29	959.589	5866.38	204.049	12368.9	204.049	1701.24	552.348	204.049	921.829	3997.83	763.735	533.071	718.477	204.049	4075.15	1211.88	848.632	742.269	204.049	204.049	190348	134141	125367	163350	158667	165500	100448	130941	154514	204.049	408.099
M288T730	288.145	12.1609	52974.4	38409	21498.5	36264.3	88981.5	57530.5	13130.4	53262.7	66972.9	3140.59	2145.81	5722.83	5954.17	17434.8	2083.15	3239.95	3157.06	10353.7	209.845	11375.9	209.845	4644.15	14167.8	209.845	3722.59	2423.08	1227.42	9909.36	3391.25	6266.91	5151.15	2288.83	4322.81	2430.5	1071.99	1915.9	71462.5	114659	52381.2	48287.3	209.845	103887	129635	42473.4	51822.5	209.845	209.845
M289T72	288.884	1.19808	184.968	184.968	184.968	184.968	184.968	184.968	369.936	184.968	184.968	30737.9	16193.4	21790.5	23298.5	20858.8	24674.1	8926.15	10567.6	22172.8	184.968	19484.8	184.968	18529.9	5171.99	242867	19924.9	19935.4	35406.4	7930.52	44947.1	30533.3	921.553	23884.3	23164.6	28475.1	23038.5	33913.4	184.968	184.968	184.968	184.968	184.968	184.968	184.968	184.968	184.968	29702.5	26144
M289T668	289.141	11.1276	511345	834665	210680	1.11068e+06	606629	496328	298313	610760	796223	35144.8	181959	228125	372693	175161	118789	117320	94165.6	331833	644.354	54985	644.354	101549	137025	97035.1	55474	91224.8	53113.4	105812	51082.7	49144.9	98288.3	85482.8	63696.2	18248.5	18640.7	11353.1	901651	640277	601355	560952	1288.71	576673	473254	616262	743343	2587.18	51134.3
M289T910	289.154	15.1651	229037	388316	191451	140132	316710	270583	151231	210856	201422	716627	829489	758387	817584	643587	592513	722639	674528	817711	40937.6	878108	30719.9	617539	470892	5.71031e+06	937600	662504	902332	417654	1.00614e+06	603099	710572	617139	677373	543687	508989	871651	345694	157438	188583	292507	251034	218753	260065	231262	206697	95954.7	130298
M289T1143	289.195	19.0481	14509.5	23325.1	1140.58	13456.2	23009.1	4884.05	7612.06	8701.52	4433.03	6975.18	7334.25	7631.97	710.499	8352.6	7543.04	7547.58	6449.18	7870.6	7910.41	9642.75	8528.67	8693.4	7508.8	1.02316e+06	7953.74	7009.41	8075.58	8343.77	8991.67	8419.62	7314.42	6990.38	7050.78	7022.21	7801.89	8195.44	8144.35	14501.7	9436.3	18833.9	18970.6	17491.6	14778.7	16524.4	3409.87	7434.54	8161.71
M290T668	290.145	11.1278	78683.7	140850	31766.2	172840	95360.4	79124.4	46053.1	104375	128312	7019.05	30407.6	40998	58429.4	27719.3	19463.9	21012.1	16506.7	52710.7	158.753	4577.24	158.753	18614	19613.6	158.753	1714.15	6922.66	6235.2	17631.5	1344.48	1810.25	12729.9	15993	15776.3	2460.89	2297.65	5671.86	145528	104195	99127.5	91560.8	158.753	108284	75992.5	89869.7	124976	448.677	4439.1
M290T910	290.158	15.1724	16008	27072.9	14200.9	9778.73	6327	13848.9	12981.2	6710.27	21707.6	41540.8	116758	105518	48134	80500.8	71832.8	65303.9	86089.9	30641.6	272.205	122460	373.761	1365.38	2710.17	84494.9	137452	83666.3	91909.2	45346.4	145957	47734.9	89532.9	75927	86328.5	62268.5	59949.7	85616.6	29406.5	4209.84	2994.39	25634.7	24974.3	1327.51	24892.8	10992.4	1595.59	4780.23	4053.16
M290T785	290.269	13.0793	61255.3	87409.5	49519.6	67796.3	64543.7	64230.7	56589.8	55768.4	71520.7	34193.3	33334.7	42438.6	43278.1	49401.3	42867	21866.6	46646.7	49492.7	33116.1	55914.6	36777.3	55094	49540.8	5.51099e+06	47284.1	36789.3	46168.6	46188	67473.4	55419.9	47964.2	52061.7	47747.5	7760.09	40210.9	52013.2	76973.9	54276.6	51871.6	50209.1	51005	31849.9	63945	56620	58979.4	31206.1	23205.3
M290T691	290.269	11.5201	22000	33602.2	20388	21817.1	26242.9	21265.6	12211.1	21121.9	29634.8	16713.6	17471.4	11377.7	14381.4	14857.7	12227.4	15510.8	15100.4	15686.7	13567	27293.4	9670.29	15133	17540.8	997189	18627.4	14903.6	16993.4	16952.8	18908.9	19463	10600.7	20986.9	12172.8	15868.2	21318.3	20075.3	14780.4	18354.3	15719.3	17055.5	18422.4	17775	20357.7	13144	14200.8	17403.7	10941.3
M291T72	291.022	1.20575	702.379	1029.08	210.248	210.248	210.248	210.248	210.248	210.248	210.248	10873	551.037	1949.54	1249.43	2548.75	2913.76	11433.5	10807.5	3508.58	210.248	12310.1	210.248	6268.28	10714.4	247464	3707.96	5735.09	15244.4	5898.92	23162.3	4460.51	3389.32	7344.8	12892.6	8320.42	10543.1	17235.4	210.248	210.248	210.248	210.248	210.248	210.248	210.248	210.248	210.248	21162.5	8944.01
M291T168	291.07	2.80227	139.468	139.468	139.468	139.468	139.468	139.468	139.468	139.468	139.468	30768	10681	4452.14	739.938	24948.8	14973.8	15598.3	31581.7	3395.8	139.468	209073	139.468	219400	226518	357558	73153	84573.4	119759	107986	139957	144911	133110	119573	149877	20532.6	20269.4	54469.7	139.468	139.468	139.468	139.468	139.468	139.468	139.468	139.468	139.468	3980.88	1109.17
M291T77	291.069	1.28995	260.343	260.343	260.343	260.343	260.343	260.343	260.343	260.343	260.343	260.343	260.343	260.343	3526.06	9217.65	4818.2	2676.63	2975.5	1159.14	260.343	4955.7	260.343	1116.78	1662.31	260.343	3868.5	2739.88	4966.81	260.343	6831.73	520.686	4455.76	21776.3	31313.6	1746.74	5874.56	5665.65	799.145	1453.32	3891.03	260.343	605.502	1448.81	782.188	260.343	260.343	1935.15	260.343
M291T1043	291.163	17.3868	74913.8	84157.5	29859.3	64381.7	80072.3	62195.9	46003.3	85487.7	58168.8	3702.13	1070.37	2553.16	7621.77	1418.04	503.247	4476.37	5657.7	2783.44	2666.05	6684.55	3098.84	1542.87	6286.01	245547	4538.03	1224.96	673.634	3981.05	3383.4	3493.74	3488.45	4701.5	4966.31	1777.37	3485.66	5191.23	105640	67139.9	63607	71392.4	80927.8	70698.7	59084.1	40865	60019.3	3511.7	3713.61
M291T968	291.23	16.134	436078	317886	237772	229937	384175	322265	142599	356866	275380	21856.6	22518	27120.1	60946	13271.4	25128.3	33067.1	33228.5	21490.5	9685.22	21707.4	2501.42	35926.2	40387.7	129956	32964.6	35067.3	17507.2	23938.7	34376.3	10445.1	20613	26387.6	15489.2	21399.8	25157.4	24903.7	712865	347222	401368	582130	494989	477034	446751	386643	211293	22297.7	15212.7
M291T948	291.253	15.7982	225575	342830	82975.5	201603	229236	200582	90252.1	209712	208825	5639.04	8451.98	6220.64	17252.8	5631.55	2330.99	3343.98	1620.72	604.482	235.061	3070.83	235.061	2010.06	3837.75	235.061	1368.93	5006.99	1926.92	1050.47	2990.54	2506.28	1025.61	616.488	529.503	791.29	1518.06	2354.75	392646	226854	200527	269065	228107	237070	374851	346799	179486	235.061	579.791
M292T1143	291.705	19.0471	222644	358558	82592.2	140373	119937	249337	192998	238502	224641	255.67	557.361	255.67	6034.01	1825.54	1597.72	255.67	255.67	1209.85	255.67	255.67	255.67	928.242	3528.36	255.67	255.67	255.67	255.67	255.67	255.67	255.67	255.67	255.67	255.67	255.67	255.67	255.67	315234	172081	162660	254575	241702	207299	243677	255013	84608.9	255.67	255.67
M292T909	292.197	15.1461	92106	104620	107957	106859	43648.8	45992.4	5146.48	87931.3	88942.7	11012.2	38599	84677.3	72541.9	11888.8	5402.76	19044.4	16950	95883.5	297.37	33295.6	297.37	40197.6	24718.1	297.37	19008.7	40300.3	18848.8	11098.3	3353.94	15714.9	21930.9	2835.05	10742.4	8522.91	2035.95	1548.15	109502	57629.7	28383.9	48409.5	50239.1	58895.9	59832.6	21157.7	30439.1	882.624	4169.1
M292T948	292.257	15.7979	38140.1	57553.5	5080.78	19833.6	39883.9	32505.2	5652.01	36535.9	35802.8	554.697	1057.55	542.982	2638.79	539.496	608.858	249.66	249.66	784.906	249.66	249.66	249.66	249.66	249.66	249.66	249.66	499.32	566.143	1155.85	249.66	249.66	249.66	249.66	249.66	249.66	249.66	249.66	61831.9	39427.8	33904.6	47970.1	38314.6	42109.8	63272.9	59350.6	32008.7	249.66	249.66
M293T70	292.785	1.17084	489.409	489.409	489.409	978.818	489.409	489.409	489.409	489.409	489.409	26291.8	33942.4	26658.2	18884.5	7377.96	3515	17234.7	16069.6	27094	489.409	22268.3	489.409	2986.32	11443.9	489.409	29443.8	37198.2	37527.1	6553.51	6315.25	28346.8	21467.6	31443.7	12087.5	40173.3	46155.3	2989.92	489.409	489.409	489.409	489.409	489.409	489.409	489.409	489.409	489.409	21076	8124.41
M293T75	293.064	1.25443	1021.06	315.562	315.562	315.562	874.677	315.562	315.562	315.562	315.562	2803.44	11336.7	16508.6	31930.5	42606.6	25674.6	50055.4	35576.1	41618.4	315.562	39045.3	315.562	70535.9	58576.6	182943	10652.5	9379.22	22739.1	2758.2	35867	28393	7785.58	18582.4	23424.1	12383	3103.73	10662.5	315.562	315.562	315.562	315.562	315.562	315.562	315.562	315.562	635.562	2677.29	1545.92
M293T775	293.102	12.9212	82378.5	61082.5	16227.5	82303	64382.1	62220.9	1273.81	79229.6	100684	1300.59	615.181	2221.86	4137.14	1299.01	541.457	499.236	1025.11	1363.46	234.825	1235.96	469.651	1291.78	1255.73	234.825	1100.63	1055.17	234.825	648.912	856.758	3299.71	1261.38	234.825	1915.05	494.605	234.825	844.988	70832.2	70602.3	104805	7278.44	61391.8	78609.7	71066.5	11982.6	42150.3	234.825	234.825
M293T733	293.115	12.2192	33189	10775.4	4824.07	31046.2	23225.4	29324.5	13524.2	13930.1	14158.3	1802.07	2775.18	1238.33	2985.04	6574.05	3549.71	2096.74	4488.26	8266.46	217.413	3182.68	108.707	2473.7	1135.02	108.707	5687.94	4989.07	2399.25	3884.34	2868.05	2274.82	15365	4722.31	1571.93	2071.8	3951.77	2048.36	30082	44767.3	37818.3	36423.5	38242.3	37450.4	78790.1	33581.7	29532.1	677.127	1302.81
M293T802	293.127	13.364	14329.3	71603	17546.5	22027.8	25977.3	32858.7	25010	18711.3	13421.8	581.591	4193.02	4609.32	3568.06	2077.16	3308.18	842.899	792.961	2098.16	275.678	782.478	580.051	2161.38	666.564	58632	2373.48	615.906	1153.16	1191.89	2173.18	619.397	3505.58	3071.14	2743.6	1888.48	1055.24	2574.58	48359.8	44501.1	13373.5	63853.9	31829.1	35783.8	61708.4	53559.4	47526.4	137.839	450.201
M293T951	293.149	15.8538	243555	242383	47492.9	206650	271821	196079	155007	336092	180372	481.515	4079.66	1140.57	10105.4	2698.11	1942.9	5122.95	5770.96	7900.21	1586.06	2242.64	1594.35	7106.73	2751.46	97895	4139.12	4267.03	3327.25	1147.05	2155.87	794.756	3158.86	1487.16	1823.09	828.932	536.134	222.235	219334	170152	162848	167369	222.235	181871	118201	168998	196740	222.235	444.47
M293T1056	293.151	17.5918	48283.4	93374	28576.7	56369.5	62241.1	58963.7	28350	48964.9	52834.5	3816.42	1836.52	4021.66	2755.7	3416.17	1604.08	1155.23	3885.15	1305.84	5139.06	930.386	2593.83	3326.14	3868.36	320993	947.704	1755.21	4850.26	829.757	2228.26	3638.5	2253.5	3239.61	2155.68	1186.63	5101.37	1624.91	86800.6	32814.5	42412.5	40352.1	55643.7	50133.6	72608.9	82381.4	54077.8	3404.52	9242.75
M293T1099	293.179	18.3178	46922.9	67183.1	27526.8	11346.8	37719.9	32700.3	26899.7	18346.4	52409	1085.98	8236.37	12753.6	22920.7	2956.92	1668.72	3411.7	1848.27	16975.1	320.761	7823.8	386.188	13400.2	10081	85712.9	2484.35	7898.76	3959.96	3148.13	1202.94	4564.76	1926.04	2187.02	3067.8	1191.53	1493.29	1333.88	6553.25	32444.2	29788.1	22613.3	28262.1	26364.4	34856.5	24427.7	31226.4	822.757	5754.26
M293T425	293.191	7.08623	922.756	180.483	180.483	180.483	4732.81	1381.36	180.483	1084.22	180.483	12602.7	15664.4	29495.3	10860.2	33394.7	11394.8	15020.5	22302.8	28033.5	180.483	24485.5	180.483	14892.1	14867.3	180.483	53289.2	24119.3	11765.4	42930.8	59812.4	667846	105416	6572.17	50884.4	42082.1	179472	65502.3	180.483	5431.54	1482.58	1117.78	8149.56	14404.2	13654.7	180.483	1029.81	406.677	360.966
M293T936	293.209	15.5929	549479	845834	157096	291385	354006	474259	99684.5	502041	517122	18954.6	29794.4	18048	47475.9	25422.9	20452.9	17168.6	13794.8	12706.4	1075.11	15379.1	275.772	11960.7	21026.7	129095	26570.5	16795.4	13029.5	24417.5	5778.58	22078.5	14581.2	3368.4	9586.09	19391.4	16751.6	10995.4	958596	698392	525566	844181	586422	620114	1.07968e+06	664475	209057	18289.9	7112.88
M294T577	294.132	9.6151	17169	26771.3	4015.73	26955.1	13777.6	8165.5	10043.7	14333.2	14554.3	2984.54	471.077	420.974	952.299	1463.87	495.899	893.613	424.522	519.757	189.31	9066.9	189.31	9069.89	7164.31	189.31	4310.91	3870.43	4359.71	864.088	14417	7397.77	5002.84	3444.56	9515.8	2983.21	189.31	378.62	31873.6	19005.9	25407.8	48249.1	22774	24048.9	44385.9	42278	25314.5	189.31	189.31
M295T70	294.782	1.17162	473.408	473.408	473.408	473.408	473.408	473.408	473.408	473.408	473.408	19515.5	28156.6	7509.46	15515.4	2876.86	11924.1	1438.04	8917.13	11367.2	473.408	16232.8	473.408	1102.38	946.816	473.408	20440.7	22288.3	29268.7	8573.25	12233.3	18643.9	16478.3	25040.4	10646.4	35482.5	38245.8	16002.7	473.408	473.408	473.408	473.408	473.408	473.408	473.408	473.408	473.408	14392.6	21495.7
M295T651	295.013	10.8568	33872.7	39483.3	24785.3	22887.1	34787.2	33409	6934.66	39096.2	39934.6	2455.93	2623.56	793.796	7083.85	1950.63	3824.6	1121.43	2334.42	4861.71	166.932	2641.68	166.932	1093.09	3025.11	166.932	2173.93	2233.54	1266.66	4205.64	3683.69	2318.8	1225.76	1345.57	610.718	819.859	3352.98	1895.15	37470.1	27701.8	166.932	23898.8	30112	25969.4	40812.8	31379.4	24776	166.932	166.932
M295T995	295.165	16.5807	273902	246264	53223.6	196106	268563	171225	125447	327209	160886	9642.17	3615.74	2457.19	11173.9	1543.46	8241.9	3882.75	1352.42	15055.7	10326.3	11222	9897.66	6299.74	8333.53	1.4488e+06	10844.8	3347.77	11075.2	9716.04	11139.4	10075.8	10235.8	9494.61	10055.4	10029.2	8531.43	8967.45	202615	139139	118809	134290	152829	164646	98117.1	124575	182385	10751.4	9747.87
M296T76	296.066	1.26283	297.037	297.037	297.037	297.037	297.037	297.037	297.037	297.037	297.037	39244.8	10048.6	3985.97	7267.83	17755.7	8649.28	36309.6	24372.4	13854.8	297.037	80959.9	297.037	233804	179993	203486	35451.5	56182.6	37168.9	2923.43	44676.5	23986.6	24675.2	13129.2	30394.5	8708.89	1789.76	4801.86	297.037	297.037	297.037	297.037	297.037	297.037	297.037	297.037	297.037	14418.8	2194.77
M297T64	296.943	1.06554	30876.3	30876.3	30876.3	30876.3	30876.3	30876.3	30876.3	30876.3	30876.3	140773	131099	127177	121240	147353	132951	134035	128393	129371	30876.3	159734	30876.3	143960	152844	236507	140580	133993	146017	132854	152523	144945	134207	137760	127623	141407	135921	163186	30876.3	30876.3	30876.3	30876.3	30876.3	30876.3	30876.3	30876.3	30876.3	76733.4	90111.8
M297T1043	297.18	17.3793	347479	371085	86237.9	264865	346918	266415	199267	365642	16433.1	75197.6	5193.26	6511.88	34447	2367.27	607.887	3408.68	3914.21	10313.9	46604.3	2217.93	58871.7	16697.6	19722	6.34551e+06	2010.5	5328.21	4289.05	57218.7	117815	1086.76	826.27	79410.5	795.266	92183.1	67431.9	97232.9	399103	254448	202546	257436	250623	248836	215236	273897	250659	187186	173876
M297T991	297.183	16.523	180565	228037	40697.2	126949	335834	167501	122071	229356	115719	729.269	11104	12091.9	6791.43	5158.71	688.432	2782.79	8448.41	1023.07	3034.04	3460.85	1769.22	6119.44	4310.49	481547	10139	5235.89	1189.86	6298.91	3618.57	3652.31	5125.89	5147.32	3128.66	799.727	8461.18	7128.67	487507	373114	307406	397389	321099	296847	282398	253770	282309	10330	10075.5
M297T1032	297.204	17.201	56933.8	40372.9	33265.7	5943.55	62300.5	55907.7	4658.21	49959.2	45720.7	18010.3	15277.9	880.087	1031	14414.5	14386.6	13328.3	12946.5	19227.9	18512.9	773.709	21106.2	18250.2	604.193	2.93256e+06	20593.1	13775.4	18052.4	18927.7	19002	16818.5	15826.4	13342	13830.5	15093.4	17484.7	17643.8	79678	47643.4	39469.2	36688.9	51188.7	56113.3	62578.1	40725.9	32989.8	17945.1	20044.4
M297T1054	297.24	17.5595	1.11468e+06	1.82962e+06	548970	1.02703e+06	924384	965728	625360	919549	1.01772e+06	6796.18	75767.4	90564.4	87127	100795	86269.1	77978.6	68868.8	84229.6	55025.9	120372	37216.7	95141.5	57165.2	4.60794e+06	89729	90512.8	38219.3	76471	116378	78461.2	35853.6	36945.2	37545	12198.6	82426.1	44044.1	2.51599e+06	1.32725e+06	974004	1.66542e+06	157615	1.06786e+06	1.46996e+06	1.86458e+06	1.17097e+06	246982	191087
M297T1122	297.279	18.692	2818.98	14008.1	1472.56	2217.96	2436.67	5857.6	5859.49	7200.92	4794.54	247.42	247.42	247.42	247.42	247.42	547.788	247.42	247.42	247.42	247.42	651.587	247.42	247.42	247.42	247.42	1543.51	247.42	575.872	5827.45	45524.4	16983	963.666	9725.72	10467.5	14559.7	26863.6	36677.8	15538.2	5541.5	5235	8784.64	21018.6	4351.16	2360.49	2319.5	704.974	1224.77	548.941
M298T64	297.944	1.06475	610.524	610.524	610.524	610.524	610.524	610.524	610.524	610.524	610.524	65131.2	69273.5	57136.3	53158.5	65709.4	61932.4	59353.6	59629.4	59806.8	610.524	70570.5	610.524	64933	71363.2	93176.3	62420	63148.5	66887.5	59340.8	69572.8	66244.9	58809.9	50763.7	69204.7	37041.2	53368.6	68897.6	610.524	610.524	610.524	610.524	610.524	610.524	610.524	610.524	610.524	27433	20135.6
M298T1043	298.184	17.3778	55467.3	68038	12727.6	25775.7	59322.6	39570.9	40109.8	62013.7	22784.9	1934.42	4283.29	1326.89	2514.24	2735.55	2353.29	2784.8	4102.09	1332.32	3686.94	3482.04	3754.34	4766.14	2861.54	445182	3150.96	783.334	5384.11	4228.26	3297.76	3888.66	3785.57	4488.81	5159.63	2702.56	3030.49	3554.87	64903.7	42119.4	44079.8	43374.3	44613.8	42443.2	16845.9	44928.6	41598.3	6957.68	4903.93
M298T991	298.186	16.5185	35924.3	39915.5	11706.7	23788.9	56805.9	29122.5	21094.2	37937.1	2118.52	116.23	116.23	116.23	659.062	116.23	116.23	116.23	116.23	116.23	116.23	553.507	116.23	1515.16	954.761	116.23	116.23	667.489	507.114	861.303	714.077	116.23	773.116	116.23	116.23	116.23	116.23	116.23	59485.8	71260.8	54524.2	68155.4	64813.3	27250.3	56618.9	56845.6	47949.4	116.23	232.459
M298T1054	298.244	17.5633	164347	314583	93316.1	182409	156209	174160	101737	161133	180995	15505.3	12970.4	15411	16140	9373.99	12888.5	15565.3	12860	12921	1799.4	14507.7	523.504	11028.4	15072.7	235932	14076	10707.8	2920.36	1090.76	21589.8	8859.47	4420.62	10260.9	5316.26	4824.24	17101.5	13009.3	444371	225588	124562	296880	29957.8	181520	257953	329944	171699	14333.1	34229.6
M298T1102	298.274	18.3689	26959.7	29422.3	21571.5	49992.7	23077.1	20177	38238.8	30012.1	3825.58	29895.9	23564.8	30046.5	27392.8	28890.3	28572.3	28688.6	24389.6	28581.7	29722.8	34617.6	31257.3	26011.7	28490.9	4.26793e+06	35212.9	22783.1	24330.2	27157.6	39870.9	27277.8	29780.4	28936.4	24857.9	24750.2	29876.6	28670	195377	86063.2	49926.3	254252	165004	50048	48220.3	154503	45554.2	37170.6	33124.1
M298T1028	298.347	17.1379	1.63899e+06	3.06532e+06	880651	1.76238e+06	2.20558e+06	1.22079e+06	851414	1.32975e+06	1.53285e+06	588500	586342	533393	580286	585409	560055	521763	263408	576799	146652	673938	110378	214925	608406	3.41561e+06	729840	550937	392563	572320	782943	637819	560060	592584	561162	674250	705606	835627	2.24094e+06	1.87279e+06	1.08014e+06	1.43705e+06	13659.4	1.42195e+06	1.94056e+06	2.15758e+06	1.42234e+06	3.4138e+06	2.99596e+06
M299T64	298.941	1.06603	1026.58	1026.58	1026.58	1026.58	1026.58	1026.58	1026.58	1026.58	1026.58	2053.16	72414.2	69453	52502.5	69679.5	67066	64783.8	60916.7	64958.2	1026.58	74847	1026.58	68637.7	75457.1	93406.3	69230.5	64403.4	70235	25483.5	75502.6	68047.2	64871.9	33893.4	78226.8	68664.2	54106.1	74087.8	1026.58	1026.58	1026.58	1026.58	1026.58	1026.58	1026.58	1026.58	1026.58	14455.8	18080
M299T733	299.123	12.2237	56048.9	64789.7	27989.1	51981.6	66103.6	57003.1	31135.1	56578.4	56597.4	4190.8	13637.5	10311.4	22420.6	7065.81	4485.88	4492.05	4637.92	20121.4	235.492	5479.12	235.492	5219.03	8973.86	235.492	12069.4	9716.09	5517.76	24055.2	10774.6	13717.4	27963.2	10281.5	12450.1	10599.7	7988.58	12365	74292.9	65535.6	62707.5	48793.6	54624.9	60819.8	95687.2	61351.5	52081.2	1176.95	1548
M299T885	299.175	14.7511	19657.9	9232.26	7054.54	17674.4	8280.97	13046.7	6018.06	18724.8	29213.4	876.411	602.062	943.445	834.784	1892.1	977.689	2038.9	777.542	5404.97	233.557	4780.01	233.557	7059.38	8530.22	233.557	4643.32	7131.35	3307.59	10897.7	1075.29	1033.76	833.811	653.591	1567.29	1891.46	1264.6	1733.83	43155.1	18842.8	22968.6	23447.8	90257.4	34553.9	42205.9	30778.6	14687.1	481.778	233.557
M299T1100	299.196	18.3251	937759	1.30357e+06	557157	1.11417e+06	787984	575784	485888	859803	191520	13270.3	67654.3	118629	353268	31167.6	24527.4	27365.6	33869.2	207222	783.339	55512.5	783.339	101175	131742	77224.3	32778.1	48856.5	35197.4	12122.4	34556	19941.9	4115.29	15706.9	19466.6	13933.5	4091.17	5548.71	1.28168e+06	713427	26562.1	506415	626538	641929	756595	962148	821512	1995.65	25921.1
M299T634	299.22	10.5691	173884	156887	61051	165774	131275	151498	73658.8	170875	184889	11813	7438.1	17944.2	29583.8	5157.35	4094.96	10267.5	9193.55	14340.9	120.541	5444.5	120.541	6457.43	5224.12	120.541	11804.4	2137.3	1349.91	10874.8	11336.5	14014.5	10157.8	3614.36	4660.71	1124.81	4868.13	4381.57	262107	229365	138725	289993	254968	292192	394174	203399	150406	120.541	509.204
M299T1121	299.285	18.6754	3832.72	6508.54	1866.14	2868.75	3470.86	2864.92	736.056	4092.65	4278.8	297.299	1157.72	1185.38	1895.95	297.299	297.299	695.012	1744.47	594.599	297.299	3378.6	1171.55	3243.05	3108.21	124706	1300.47	297.299	297.299	955.432	2982.84	3223.42	297.299	3572.59	1378.78	2348.5	2399.75	2380.24	6263.96	4464.22	2174.44	49112.4	3854.14	3491.2	10303.5	30697.3	4286.41	1542.61	297.299
M299T1027	299.35	17.1165	334630	691811	147204	145851	253467	246064	162306	285859	89844.2	29895.5	124511	62694.2	70487.8	15506.2	55180.1	86879.1	68182.6	52615.7	48070.1	126831	54201.1	103755	107000	891007	139571	50937.8	90664.7	71622.6	146103	125824	108140	53695.5	48440.8	122977	126962	111382	401242	409759	76234.7	234893	309333	202937	357720	342987	246193	749463	663717
M300T675	300.181	11.248	50447.1	45914.2	12602.8	38283.4	78818.6	46818.5	17769.7	50564.6	63589.1	2882.93	3266.43	3864.38	6296.03	5017.34	2641.33	1516.43	1276.71	1875.09	329.591	654.882	148.329	610.377	3457.78	32121.4	1463.35	712.621	601.497	685.936	1097.9	1576.33	3137.68	474.546	599.513	1209.85	504.244	1398.26	72867.3	86587.9	56793	59631.7	79374.4	95525.2	112457	45306.6	53579.2	148.329	337.669
M300T1099	300.199	18.3191	160194	220755	93809.9	2888	136171	96918.4	83619.1	140193	189042	678.908	8679	19554.4	59884.9	1926.22	4143.98	2409.9	3013.03	36678.1	213.786	7908.9	213.786	13231.4	17476.5	213.786	6211.71	1665.85	4198.78	1135.6	6169.24	2905.89	1527.6	750.444	3245.79	1876.26	213.786	213.786	217452	167371	139421	88169.6	106235	108276	108628	168043	133140	213.786	1298.1
M300T634	300.223	10.5705	27146.9	24422.2	10047.6	27591.2	20332.2	20670.4	3442.35	27206.2	29644.4	636.27	2214.23	681.295	3621.47	899.496	754.464	702.947	1037.22	520.361	250.093	250.093	250.093	250.093	637.817	250.093	670.874	500.185	250.093	2438.84	250.093	748.181	1127.91	250.093	1601.26	250.093	250.093	625.221	43721.7	33771.4	22797.4	45822.1	40984.9	45735.8	58927	29339.9	22865	250.093	250.093
M300T1027	300.354	17.1164	27051.5	46963.4	10702.4	1007.22	48865.3	12967.7	8384.91	25967.5	25824.8	7243.89	8366.52	5900.18	6725	2514.76	5871	3111.89	1669.47	2966.07	4129.79	10397.9	2761.7	4427.71	5975.12	503694	7946.58	4218.52	7523.45	1848.04	7872.02	3816.55	7174.81	5105.41	3310.43	5862.36	2615.9	13568.2	35810.2	18764.1	6075.37	14167.4	32993.5	11312.1	30011.7	19812.9	26910.4	84955.6	4054.74
M301T975	301.141	16.2482	3.16108e+06	3.4339e+06	2.21581e+06	887714	2.13873e+06	1.86208e+06	1.05662e+06	2.39853e+06	2.1331e+06	231237	377281	155778	95967.5	188923	241967	137748	241764	222331	101649	222850	193699	208328	34994.8	432556	225096	168310	175585	131033	279006	165466	156040	171008	78817.3	189107	219085	195636	6.4028e+06	2.4642e+06	2.22152e+06	3.12387e+06	1915.67	2.2509e+06	2.26518e+06	2.55958e+06	1.77394e+06	52633.8	150489
M301T1169	301.212	19.4843	419115	811193	275229	149752	431948	186905	518742	398261	308341	1824.98	30920.1	4227.92	58274.2	100922	101702	36865	72580.4	30186.9	7370.9	92299.8	6554.03	104980	107668	109361	70092.3	26082.5	51279.7	1135.38	150740	69260.6	9367.09	51787.4	82012.3	94480	40080.4	76322.4	1.35475e+06	1.03639e+06	596013	715936	753939	875934	1.57228e+06	1.88074e+06	401988	16673.1	19718.9
M301T1071	301.214	17.8494	1.75683e+06	1.78385e+06	395967	1.13896e+06	2.2159e+06	1.63888e+06	1.0681e+06	2.05079e+06	882094	5262.96	49831.7	76451.7	160781	40078.5	14178.2	37209	42210.8	94437.6	310.104	56706.8	310.104	128770	162073	95756.3	39613.5	63331.9	32731.4	14343.1	31645.3	18355.9	12236	16238.4	24852.9	1163.98	2085.29	2542.68	4.22771e+06	3.25089e+06	2.10809e+06	5.22095e+06	4.12022e+06	4.42884e+06	1.86539e+06	2.92226e+06	1.74543e+06	620.208	17102.5
M301T926	301.217	15.4301	408102	406666	210279	221916	585449	348639	61656.6	445473	222354	32960.7	21202.4	14438.9	48663.6	61247.2	31949.3	24121.2	41134.7	47092.1	637.2	300765	637.2	394719	467602	215768	214554	454472	203048	390306	142328	218774	432577	54183.7	156157	37669.9	13102.3	14117.7	1.41907e+06	1.85099e+06	1.21551e+06	1.58728e+06	1.81596e+06	1.50897e+06	2.45524e+06	1.67668e+06	1.68804e+06	2147.99	2118.05
M302T975	302.145	16.2471	554676	608376	401389	157659	161137	283262	187012	439588	317454	55974	61609.8	34271.4	34209.9	33642.3	28520.2	29491.9	45522.1	26632.7	19385.9	43419.4	5993.62	36080.1	6567.1	142775	41237.2	20001.2	21764.8	13651.4	43535	37265.2	24980.7	25881.1	17114	17674.6	35340.6	23475.3	1.15043e+06	427532	391760	552099	6468.29	264997	333991	457732	149837	8542.29	40406
M302T832	302.16	13.8671	58197.3	45402	27816.6	38507.8	63107.3	59692.2	10198	57174.5	55529.2	2061.94	1371.41	3143.8	7157.74	1675.78	1228.94	1376.16	1481.83	669.648	293.946	2140.8	293.946	1254.19	1477.85	293.946	1996.58	1978.2	293.946	293.946	293.946	293.946	293.946	293.946	293.946	293.946	293.946	293.946	87076.6	79363.6	49524.2	71496.5	83204.2	89017.7	97488.3	50475.4	39678.4	293.946	293.946
M302T358	302.197	5.963	853.958	3036.57	1363.45	1904.16	4698.31	3561.23	1754.58	5093.61	1278.1	121991	98604	132046	211995	158044	67533.7	138541	119467	156998	426.979	162423	426.979	151381	205803	225289	217716	201013	76718.5	721416	512148	2.23323e+06	644241	761345	873260	638846	1.13979e+06	1.24563e+06	2404.16	16102.6	3809.26	22596.6	17537.4	27510.7	32301	6116.87	11907.4	5110.32	12909.9
M302T80	302.197	1.32957	29266.6	12591.3	8525.93	23366.6	39855.9	8218.94	11767.1	20060.9	7708.97	2853.65	2853.65	2853.65	2853.65	2853.65	2853.65	2853.65	2853.65	2853.65	2853.65	2853.65	2853.65	2853.65	2853.65	2853.65	2853.65	2853.65	2853.65	2853.65	2853.65	2853.65	2853.65	2853.65	2853.65	2853.65	2853.65	2853.65	27602.6	59743.8	31823.1	63520.2	42155.8	64123.7	79496	16068.1	24673.6	2853.65	2853.65
M302T1169	302.215	19.4793	70036.5	143878	48198.4	20570.5	76683.3	35251.2	96023	68551.7	55196	1955.43	2430.87	1328.14	6772.48	13437.7	17076.2	6921.96	7565.11	4393.82	1167.12	14305	2319.54	10704.8	23026.2	142762	5046.5	1687.95	6530.02	1078.36	28336.1	10666.2	942.706	2472.15	15048.6	9091.78	5345.2	8917.72	211827	181810	100127	128282	145632	158280	278296	331359	112597	1838.71	2353.68
M302T1071	302.217	17.8516	347136	347340	77273.4	165879	441441	287284	209061	401915	174682	2384.23	5631.75	14126.1	33252.1	7810.96	4637.24	7670.23	7358.57	17023.1	285.414	9339.4	285.414	24170.9	29433.2	285.414	7026.12	3298.58	4002.88	965.129	4414.91	861.272	860.112	1378.22	1786.01	570.828	285.414	285.414	824833	646070	421094	1.04495e+06	823984	882979	357299	412898	333747	3881.95	5956.36
M302T862	302.306	14.3617	44340.4	70568.6	16531.5	24628.9	30546.2	25156.2	31998.4	40748.3	45874.9	8033.18	29284.1	1334.31	24545.8	25565.2	17078.8	11919	17786.4	18108.1	15143.1	21567.1	16799.5	6892.7	23291	1.47567e+06	30474.9	12494.9	11700.1	29716.7	23607.2	31121.3	17633.9	24650.2	22005.5	21586.6	22446.2	33574.4	44114.6	24657	14243.9	34124.8	36086.4	24227.2	50662.8	32015	13071.2	36579	23794.4
M303T1143	302.696	19.0521	34342.1	31292.5	18419.8	44483.9	14733.8	42215.2	32965.3	45252	52200.2	296.455	296.455	296.455	6913.79	2002.62	1734.01	296.455	296.455	592.911	296.455	296.455	296.455	296.455	1109.24	296.455	296.455	296.455	296.455	296.455	296.455	296.455	296.455	296.455	296.455	296.455	296.455	296.455	40880.4	23441.2	27753.6	28802.3	31995	26160.2	36958.7	8774.7	27834.9	296.455	296.455
M303T72	302.861	1.19843	420.576	420.576	420.576	420.576	420.576	420.576	420.576	420.576	420.576	22440.4	7881.16	13616.9	19455	16598.2	16381	16031.2	10057.5	13803.8	420.576	27286.7	420.576	15713.8	10327.7	420.576	18452.8	15075.2	20692	8526.85	41603.3	5606.65	18324.9	13025.8	21655	12340.6	16897.3	15581.1	420.576	420.576	420.576	420.576	420.576	420.576	420.576	420.576	420.576	13337	6412.83
M303T975	303.147	16.2482	74678.2	79504.3	51413	41614.4	45961.5	33603.4	27811.1	53594.2	47632.7	5684.13	6629.41	4427.12	5149.85	1098.24	1533.55	1797.72	2527.08	4097.13	2788.73	3531.18	1922.31	1145.55	542.618	80028	3142.05	4678.07	2641.44	4604.97	4559.6	4296.67	2012.23	2996.74	2433.95	2636.77	3850.84	2801.36	145989	55298.9	47078.1	72035	271.309	48139.8	54500	55554.3	34131.3	7136.67	5384.71
M303T358	303.2	5.96479	274.296	838.413	274.296	6146.87	2715.45	274.296	5795.29	274.296	8034.55	20533.4	17181.2	22472.9	35510.1	26416	9673.25	20422.4	17739.6	22220.4	4486.1	13663.6	5283.46	27229.6	32654.3	613693	37468.1	29939.5	12945.9	123627	82602.6	374898	105631	127039	151338	112164	190981	207181	6226.49	3358.31	7844.08	1798.51	4594.89	5224.22	3233.29	3200.76	833.361	3348.9	1345.03
M303T1062	303.232	17.7021	6.37714e+06	8.25017e+06	1.89458e+06	5.41544e+06	9.47177e+06	6.07323e+06	4.18623e+06	6.67316e+06	4.00104e+06	604.961	107868	100904	427079	316497	111848	133828	137036	125072	922.783	275335	588.491	450839	688436	560623	235453	237476	3514	139635	302173	126413	134795	74299.4	99959.5	71911.1	15319.1	11058.9	1.21939e+07	9.8083e+06	8.28348e+06	1.25652e+07	33588.1	1.01384e+07	9.31115e+06	9.59484e+06	8.1034e+06	7864.96	25018.6
M303T857	303.253	14.2837	59804.3	19229.8	7424.2	3342.97	75973	35503.8	8310.98	12238.9	4083.77	797447	117012	37561.8	104875	56415.2	166542	476951	390458	61579.4	3980.76	1.22049e+06	5024.91	1.22641e+06	948237	2.84607e+06	400513	388722	225871	107395	940375	551025	244588	146450	116677	11214.8	27901.1	33577.1	53072.2	33685	32711.5	54013.3	69409.4	27346.9	18745.7	7911.17	9103.63	40635.2	3203.61
M303T1306	303.29	21.7584	103258	178953	44276.1	90580.7	76975.8	82669.2	56585.4	88876.9	97909.6	680.857	243.936	243.936	1511.35	243.936	509.171	243.936	679.178	243.936	243.936	568.657	243.936	243.936	740.412	243.936	1175.03	243.936	662.497	243.936	2889	747.555	243.936	556.781	487.873	649.72	1192.62	1194.2	224259	117015	92433.2	149119	108022	96376.3	161067	173510	120241	243.936	243.936
M304T1062	304.236	17.7008	1.42444e+06	1.81003e+06	426959	1.23117e+06	2.11948e+06	1.36003e+06	917366	1.48332e+06	883656	8827.78	19014.7	7604.16	91328.3	66474.8	34611.4	29906.5	30554.6	25464.5	288.716	60711.2	288.716	97761.6	149463	288.716	46523.3	49466.8	30381.2	29888.3	66454.8	24579.7	25227.7	16294	34514.6	3719.8	3231.56	5681.89	2.76143e+06	2.18203e+06	1.83656e+06	2.96516e+06	2.27423e+06	2.28721e+06	2.08541e+06	2.17686e+06	1.8012e+06	1319.77	2459.08
M304T869	304.257	14.4827	3502.11	2766.77	580.719	290.36	14173.3	2011.93	1842.88	1429.11	1191.7	64549.4	19500.2	20727	56838	10972.8	23675	59258	60790.9	26450.1	290.36	84340.9	290.36	234108	175876	209874	77717.5	102540	40444.4	23246.5	70616.5	16945.5	67034.9	24208	20685.2	36057.2	7093.38	7200.22	6880.01	6642.16	5189.37	4723.16	7460.07	6354.89	2118.6	718.671	1352.11	10240.2	5830.69
M304T917	304.3	15.2797	31832.2	88719.9	36461.2	32155	32487	49117.2	9675.63	32587.3	84183.9	2289.67	2466.16	2589.32	2514.15	4025.53	4971.04	2403.08	2992.59	2290.3	1827.9	3242.69	1635.53	1952.59	1299.22	211172	4356.94	2678.91	4587.73	2982.68	689.748	1605.85	627.142	1703.12	2465.36	2261.3	5232.34	3455.5	753329	48678.2	37201.2	73865.5	36732.9	38374.6	39434.6	60205.7	37355.9	4900.95	2611.86
M305T1076	305.152	17.9276	40103.7	51126.1	14546.2	19402.1	38712.1	34701.8	5596.7	41386.3	38153.6	5470.1	5045.22	5991.78	9259.8	6244.84	5459.19	7849.77	5699.02	7472.16	4311.37	5687.73	5003.66	6946.05	7077.3	691708	6585.62	6280.75	5316.33	5397.53	6501.41	5409.27	4796.18	5128.42	6694.48	5225.21	4484.56	5226.42	67145.6	35583	24017.7	31005.4	37251.3	41083.1	49144.1	53241	22336.5	6304.73	6866.42
M305T406	305.157	6.76322	8988.48	6694.17	3145.73	8154.62	12300.1	5680.54	7021.82	10545	6347.92	23305.5	32978	43084.4	41480.6	35534.1	15729.7	18707.5	22948.9	34624	12565.7	24561.2	8572.87	35863.6	22458.9	1.60104e+06	24642.5	25170.4	25311.2	45149.6	30362.1	49740.6	70809.2	30657.9	36163.6	30743.7	35890.5	29274.1	8895.08	11466	10504.9	12629.5	11995.2	8789.31	18404.9	6488.33	10167	11717.2	19417.4
M305T805	305.211	13.4153	517284	432135	147862	410181	934014	811314	117661	534193	43741.7	181237	205968	120110	158953	491321	361279	185824	248041	73330.6	499.206	1.01398e+06	499.206	1.23099e+06	916350	965987	641584	338696	297484	510876	1.15036e+06	854920	604491	260453	567219	175755	45945.3	38642.3	218374	633632	591207	424786	436112	488767	396010	17128.5	198254	7338.48	5618.04
M305T1062	305.239	17.7011	198667	222860	60602.6	155925	135127	173015	131488	163891	103369	1125.69	3295.93	4130.68	16219.2	11620.3	6236.06	2982.75	5639.91	3779.63	4275.43	10176.2	5192.33	11907.8	19447.8	58814	5042.21	8884.94	5324.16	2995.15	5246.68	5306.63	4241.63	2520.64	3892.77	3739.14	886.286	2534.27	372946	279802	236352	368391	13078.3	285947	298437	269816	143295	4988.32	668.266
M305T1103	305.248	18.376	1.10629e+06	1.48679e+06	181001	840847	1.65087e+06	1.05177e+06	648185	1.1452e+06	680957	511.073	1999.66	6095.36	5508.5	12252.2	2110.92	7722.04	4190.72	4171.33	4587.53	11132.3	4451.69	18952.4	12555.3	809565	13447.2	1077.78	4096.73	1208.6	10393.1	5894.36	10567.6	4273.22	1042.48	11746.6	788.897	9140.22	2.78719e+06	2.0727e+06	1.54149e+06	2.71793e+06	17210.2	1.94784e+06	1.63366e+06	1.90777e+06	1.40154e+06	6576.07	8282.36
M306T750	306.182	12.5066	117254	99074.8	26388.3	100396	176535	142796	19371.8	105529	166097	779.899	610.755	254.541	697.516	1531.76	254.541	846.965	509.082	254.541	254.541	703.079	254.541	12322.9	11792.5	254.541	853.228	974.631	1166.87	1216.31	15320.3	7357.03	1593.04	756.583	3127.53	254.541	254.541	254.541	236172	257990	94323.8	81730.9	232843	227663	323702	111194	95735.9	254.541	254.541
M307T751	306.516	12.5097	64942.8	40674.2	8031.31	41458.5	87927.9	73089.6	2863.66	45361.7	76995	310.503	310.503	310.503	310.503	621.006	310.503	310.503	310.503	310.503	310.503	310.503	310.503	310.503	310.503	310.503	310.503	310.503	310.503	310.503	310.503	310.503	310.503	310.503	310.503	310.503	310.503	310.503	115353	126087	38680.7	27642.2	114043	113343	164320	45130.4	39894.4	310.503	310.503
M307T750	306.849	12.5071	48833.9	26907.5	8174.46	38310.1	70198.1	62305.3	2855.69	43842.8	70321.2	706.564	706.564	706.564	706.564	706.564	706.564	706.564	706.564	706.564	706.564	706.564	706.564	706.564	706.564	706.564	706.564	706.564	706.564	706.564	706.564	706.564	706.564	706.564	706.564	706.564	706.564	706.564	99855.6	104984	35236.7	27626.9	706.564	94425.8	142682	37538.6	34332.6	706.564	706.564
M307T760	307.049	12.673	7103.61	30695.8	20381.4	14574.8	20545.8	14341.4	11046.4	15441.8	8900.04	1429.5	235.834	235.834	936.337	235.834	235.834	235.834	808.611	644.453	235.834	235.834	235.834	235.834	235.834	235.834	679.903	471.668	1193.57	235.834	235.834	235.834	235.834	506.202	235.834	837.41	1903.81	1655.69	10745.9	17631.9	8992.06	22161.2	235.834	13886.8	17340.4	11510.2	15258.7	22053	22938.3
M307T85	307.084	1.41103	391.352	391.352	391.352	391.352	391.352	391.352	391.352	391.352	391.352	53824.9	4555.68	782.703	19578.4	76301.2	72935.2	24156.6	51210.6	3412.23	391.352	84087.4	391.352	113983	40843	391.352	64246.8	15929.8	62329.1	2676.29	79191.9	20383.5	3245.29	21099.9	21248.1	27334.4	20596.7	44880.9	391.352	391.352	391.352	391.352	391.352	391.352	391.352	391.352	391.352	61262.4	1247.42
M307T649	307.191	10.8116	334711	571730	115175	934867	390336	308238	158856	406430	604501	8251.53	54916.1	78738.7	138533	58349	43043.3	36263.6	29208	98742.8	320.603	18858.9	320.603	21117.2	22785.3	320.603	18255.4	28036.6	9919.83	27797.7	18918.8	18744	11808.6	28816.2	38171.4	11688.9	6594.3	14266.4	592250	495133	521832	401637	461228	449554	381652	415140	647084	1051.97	13179.9
M307T1148	307.263	19.1267	214721	319181	61421.6	127648	206040	139246	138967	233811	122591	742.237	1017.96	2832.27	17433.8	766.91	2039.28	639.538	3112.29	9800.12	249.949	6783.96	249.949	6217.59	13754.2	249.949	1859.76	4100.24	2685.98	249.949	2709.12	755.616	249.949	1202.94	1171.45	650.331	249.949	249.949	612493	383695	313431	406930	338265	323924	280840	371127	258763	550.231	1120.25
M308T649	308.194	10.8096	62952	106306	22871.2	182476	78115.5	61464.1	29789	79975.6	117956	3115.71	10280.2	17600.8	27570.6	9373.02	4340.47	2979.43	2241.91	18062.5	134.205	3458.24	134.205	3777.8	6214.16	134.205	1286.61	5063.66	2321.45	1886.36	1405.25	3096.82	1999.4	4007.16	2407.49	933.809	134.205	2314.54	114012	90803.7	98036.7	28724.6	92762.1	102830	69342.1	81741.7	131057	134.205	1229.71
M308T840	308.23	13.9989	95121.3	70290.1	28961.8	57620.8	73527.1	71514	19145.3	74342.2	41527.7	49133.3	27848	17892.5	24717.7	67664	26767.8	51842.5	29027.8	8450.1	245.547	130041	245.547	243898	18934.5	178859	88451.3	32559.6	4591.67	29922	123948	119174	47533.1	30829	85584	3538.02	4782.52	2362.3	29389.7	77026.7	68112.5	31986.1	39347.2	23397.2	20961.3	1550.03	40526.5	990.964	701.304
M308T1148	308.267	19.1264	45926.9	70064.9	8670.52	32183.3	42419.7	28792.6	29050.4	51226.2	30259	316.178	669.948	637.631	2086.89	316.178	316.178	316.178	316.178	917.393	316.178	848.632	316.178	733.224	2019.85	316.178	316.178	316.178	316.178	316.178	316.178	316.178	316.178	316.178	316.178	316.178	316.178	316.178	125749	82609.6	68322.2	86189.9	70806.5	72006.3	56478.4	81617.3	55922.7	316.178	316.178
M308T948	308.28	15.8003	20403.4	44242.7	4241.34	14141.1	21482.7	22860.4	3174.56	28279.3	20359.5	426.315	426.315	426.315	852.631	426.315	426.315	426.315	426.315	426.315	426.315	426.315	426.315	426.315	426.315	426.315	426.315	426.315	426.315	426.315	426.315	426.315	426.315	426.315	426.315	426.315	426.315	426.315	39507.9	23875.5	18497.3	30620.7	23537.1	26842.3	37952.4	37083.6	19152	426.315	426.315
M309T81	308.975	1.3496	62428.6	118222	50271.1	93810.7	87674.2	77138.9	40743.3	79218.4	101859	2863.28	274.258	274.258	274.258	2885.86	2643.58	2668.25	1655.45	274.258	274.258	4136.28	274.258	8734.84	7468.48	274.258	3077.5	1912.8	612.229	1085.87	6020.52	5025.75	3360.09	1580.42	4294	763.436	548.516	274.258	78533.7	34969.9	72519.2	51252.9	75874.7	57230.3	45057.4	36183	32309.1	2312.92	1299.11
M309T972	309.146	16.1952	106700	129639	52924.1	76248	116325	95959.4	15088.5	97583.2	93520.7	5941.88	1423.59	1314.44	3438.2	4449.3	3583.16	650.231	529.335	1266.12	1477.26	2638.51	3191.29	1213.89	3240.25	336818	3648.12	3924.43	2453.89	689.736	4668.3	2623.81	2681.45	2464	776.935	2785.71	3458.86	906.152	166087	34308.8	4607.97	85392.7	574.229	53231.8	138794	117554	39720.3	2902.23	3185.99
M309T1251	309.243	20.8529	27083.7	32567.4	2745.54	9552.26	8783.96	11204.6	10492.1	11972.4	1645.98	24759.6	10337.2	3886.19	25579	32189.5	72760	15252.8	29860.3	6300.94	5888.89	20942.3	4890.25	5328.52	23079.7	595521	25174.7	4878.7	17908.6	5182.82	64125.1	26283.4	3675.21	33461.7	26192.7	18198.9	19446	31563.8	11483.1	3250.25	4471.78	2038.22	6941.54	987.469	2525.81	9068.99	4614.94	4198.56	6264.54
M309T1264	309.277	21.0608	644171	387336	666622	431413	429947	326367	265302	523456	530167	22613.3	810.811	5202.1	10363.3	5951.49	12730.4	9912.15	5810.66	9057.42	534.699	22656.1	267.35	6578.58	25487.1	267.35	26416.5	8947.76	1626.08	267.35	39530.6	16604.9	710.573	3161.36	549.252	19792.6	11302.4	3872.05	1.25151e+06	728610	703922	763527	696656	623096	870301	856271	510094	1559.92	3205.85
M309T1042	309.327	17.3658	243093	531656	95834	242531	195019	188118	142551	219596	193375	2482.93	671.613	2033.19	931.61	1234.35	8486.56	1370.29	4561.17	812.842	335.806	2193.94	335.806	335.806	3530.16	335.806	6692.52	1022.43	4247.32	335.806	11564.3	877.616	335.806	10690.2	17234.3	27627.4	19511.7	9046.91	372035	334174	191853	204600	155115	152912	336144	185782	258295	16782.4	18658.9
M310T730	310.126	12.1608	244540	186693	103619	179101	394932	269416	72282	237755	302679	21828.7	17619.1	33255.1	51785.5	67458.4	24219.4	15170	23006.7	55629	198.085	45145.5	198.085	9668.96	66573.3	198.085	31802.8	24443	15440.1	61969.8	10047.8	32367.4	53521.3	9871.65	28531.6	20294.1	8560.29	17449.4	339288	559578	267468	203495	379872	457653	594256	199888	230086	969.478	1156.67
M310T771	310.172	12.8436	87703.3	34330.5	29500.2	65914.8	122329	84995.2	9698.42	67134.7	40208.6	2658.3	7315.26	9409.55	6622.93	9971.49	9559.62	8232.32	3852.99	12641.7	204.779	24731.5	204.779	5830.21	24689.2	204.779	33889	10774.4	5082.75	5896.32	1996.35	31995.9	9477.57	5690.38	5723.97	7170.97	13795.9	3365.76	47885.9	206887	84577.1	93248.9	146355	200661	208167	8772.91	45307.9	432.381	204.779
M310T1264	310.28	21.0606	127669	76066.1	118176	87962.6	81992.9	58910.1	53665.3	104567	105427	2981.84	239.075	604.206	830.84	884.971	2828.72	1214.8	2009.11	1361.33	239.075	2401.37	239.075	888.879	2671.45	239.075	1862.96	2200.03	2253.13	239.075	8344.63	1906.85	239.075	2435.82	2954.77	2738.44	2381.02	2671.39	247528	137703	135726	153885	138149	120221	167752	170697	103692	606.94	528.243
M310T1041	310.33	17.3582	51317	108068	19112	49032.4	39248.7	38901.9	27661.8	45575.6	40416.2	260.645	260.645	260.645	260.645	260.645	1145.34	260.645	600.11	260.645	260.645	260.645	260.645	260.645	260.645	260.645	550.902	260.645	260.645	260.645	821.535	260.645	260.645	672.217	1601.4	2524.03	644.361	1483.72	74580.8	71683.8	42655.3	40358.3	34438.4	29259.4	76678.6	40823.6	57473.6	2650.88	2412.78
M311T729	311.13	12.1575	33790.9	27124.7	15964.6	25608.7	56931.2	41249.7	10612.7	32855.8	46723.9	2522.68	1379.63	6053.9	8468.52	7400.88	3063.74	1355.35	5332.31	5144.78	156.783	2232.08	156.783	3505.56	9305.82	156.783	4203.91	4460.92	2627	5286.51	973.996	2015.43	6113.14	1501.73	1989.97	952.437	3295.26	2254.3	53097	79175.9	38340.1	35611.1	58498.8	68117.7	92923.8	27283.9	31452.6	438.425	469.793
M311T883	311.127	14.7094	17674.5	26489.9	2635.24	9976.45	15728.2	7976.56	7935.24	10810.7	16357.9	4002.2	5273.48	1534.84	10590	2273.87	4352.31	2660.36	4738.23	9240.36	8747.53	2791.68	3010.05	778.52	613.989	988410	7428.57	18265.7	8698.15	4658.34	9436.38	2207.45	2433.8	6695.52	2978.07	12295.6	17973.4	14314.3	24793.6	15890.1	30660.3	9244.3	14553.1	1657.43	24257.5	30053.6	6723.54	26819	13207.2
M311T770	311.171	12.8381	34268	13307.3	13427.4	21075.9	47178.4	35998.9	2311.94	32024.7	35122.6	741.7	1537.64	5474.84	5507.36	2048.24	3749.28	1505.98	2400.47	3359.16	196.333	3150.26	196.333	2560.77	10733.3	196.333	9626.9	4271.17	1195.03	6899.29	621.402	10569.8	3644.35	1130.72	3213.18	1574.85	2492.45	601.94	22407.9	82769.2	36373.2	24330.2	62803.8	79115.7	90739.8	2640.68	23427.8	196.333	196.333
M311T974	311.222	16.2252	82301.8	60951.4	53533.2	55282.3	22062.3	62275.6	25360.9	81161.7	36469.9	5067.89	11485.5	1000.05	6464.75	1678.23	2540.19	3540.95	6401.16	4955.4	232.087	2104.18	232.087	1117.14	610.888	232.087	4171.49	2156.89	1443.53	1405.61	6619.6	3840.37	2582.36	2686.07	2169.22	2833.5	2631.62	3309.74	126528	85799.4	46610.7	162369	101717	60249.9	122731	96497	34373.9	232.087	464.174
M311T930	311.258	15.5017	153380	468449	53292.5	132288	327140	395385	31923.6	113784	94032.5	128566	41195.8	30008.3	57913.1	91442.8	84972.5	73803.4	84826.5	46689.6	606.421	1.77112e+06	606.421	1.68077e+06	797094	515209	208328	1.29891e+06	174299	33868.1	369046	186410	40211	96967.9	159038	100830	30000.2	36412.7	121859	305782	264091	128397	116691	122323	199334	13089.8	92545.7	7544.81	7160.57
M312T423	312.144	7.04217	2949.16	2949.16	2949.16	2949.16	2949.16	2949.16	2949.16	2949.16	2949.16	94659.9	48445.2	33043.6	5898.31	39451.5	20968.4	120147	134548	91746.1	2949.16	220475	2949.16	64681.9	51229	2949.16	139702	71498.4	118317	128668	446793	346182	158807	153690	257073	52517.8	34706.5	70365.7	2949.16	2949.16	2949.16	2949.16	2949.16	2949.16	2949.16	2949.16	2949.16	46671.3	25737.8
M312T930	312.262	15.4942	26781.4	96296.1	6831.67	26038.8	82487.5	75143.6	4592.82	13857.9	16601.9	29569.9	9235.17	6875.31	12279	13252.9	19081.6	12081.9	18439.3	8247.02	362.692	199442	362.692	53563.2	14306.6	362.692	41995.4	12114.5	36524.4	7574.35	74362.6	41339	2871.06	13988.2	44502.4	14335	4007.76	2024.3	9282.72	63688.3	53934.8	26391.9	24887.2	11797.2	35031.1	1430.23	19994.3	1098.45	944.966
M312T658	312.29	10.9675	71103	91802	9313.17	132440	118067	43676.3	40149.7	44316	70853.2	381.873	381.873	381.873	763.746	381.873	381.873	381.873	381.873	381.873	381.873	381.873	381.873	381.873	381.873	381.873	381.873	381.873	381.873	381.873	381.873	381.873	381.873	381.873	381.873	381.873	381.873	381.873	99714.8	87481.9	79575.1	79404.2	95022.7	75193.4	55646.4	29980.3	72983.8	381.873	381.873
M312T1310	312.326	21.8355	53181	244912	40365.5	104378	121426	91321.9	167629	262936	26590	2394.38	1568.57	8410.61	2647.87	1736.59	2504.43	885.063	2708.83	3681.13	771.176	1878.1	640.237	786.78	2570.61	213024	5541.56	654.395	1061.6	1585.77	2097.04	10781.5	1822.59	936.37	714.938	3905.16	4504.68	11101.8	248209	150107	107419	173424	132214	111690	375675	351645	204537	8306.86	633.502
M313T70	312.783	1.17426	612.228	612.228	612.228	612.228	612.228	612.228	612.228	612.228	612.228	5218.12	6988.74	5541.34	6715.66	3293.02	2885.33	3464.93	4572.62	5131.28	612.228	2253.03	612.228	5673.87	1224.46	612.228	4850.65	6307.1	10404.8	2538.8	7129.75	3567.2	1537.23	2973.49	1950.44	9439.32	11130.6	9500.54	612.228	612.228	612.228	612.228	612.228	612.228	612.228	612.228	612.228	41954.9	61099
M313T970	313.12	16.1707	84128.1	142174	3537.33	86786.7	107995	85947.4	31641.7	86216.2	116711	5129.58	804.306	4270.04	6139.48	5077.06	821.959	3692.46	614.083	4425.38	3690.92	4756.22	3804.68	4015.96	4514.44	615866	4267.41	601.276	594.747	883.37	1202.91	965.674	3258.74	5205.08	3674.78	987.391	3903.48	781.447	170680	118372	29233.3	96327.6	105311	118999	193290	126245	82490	4825.21	4105.69
M313T899	313.12	14.9839	42944.6	62718.3	5860.19	40523	57398.3	43601.9	3671.48	42497.8	54706.4	1393.34	907.502	1778.82	1403.55	1125.51	794.348	1149.34	1433.82	1914.07	285.192	614.605	285.192	285.192	1248.3	285.192	1272.38	1204.72	285.192	945.525	688.514	808.808	648.454	285.192	727.117	570.383	840.169	931.886	83360.1	60717.8	6369.67	49233.1	57404.7	66960.6	102856	63349.1	40513.8	285.192	285.192
M313T968	313.144	16.1374	29521.7	58930	3239.89	29349.3	11791	28554.4	8780.16	23883.8	37393.3	4674.56	4981.62	2353.27	1780.94	1636.19	3181.98	3511.56	3681.59	4203.43	1159.82	1107.79	3424.55	3916.55	1982.16	183838	4150.05	2233.97	3164.48	2063.63	5381.64	3973.36	1265.65	755.254	2810.66	2651.11	2364.62	3566.61	59817.4	9474.56	27645.5	47312.9	104074	24326.4	29983.6	53381.5	31655.2	4675.47	645.742
M313T423	313.148	7.04388	395.124	395.124	395.124	395.124	395.124	395.124	395.124	395.124	395.124	11536.4	7894.08	5681.37	1455.64	2348.79	790.248	19746.4	22667.9	11696.9	395.124	32293.3	395.124	8536.85	2136.14	395.124	20179.7	13839.4	18797.3	19947.3	70843.7	53871.5	24920	54753.5	41123.4	4293.46	2720.05	8448.29	395.124	395.124	395.124	395.124	395.124	395.124	395.124	395.124	395.124	4782.28	2990.26
M313T991	313.148	16.5174	76015.8	101403	26658.7	60244.3	132644	68847	63079	91533.8	50752	219.3	760.94	1133.15	3978.52	943.042	662.298	2696.96	1096.46	665.625	219.3	2761.75	219.3	1535.9	6128.16	219.3	1770.96	1507.72	2211.04	2827.46	1768.96	1186.08	5440.16	696.714	1623.4	516.908	219.3	219.3	170869	127325	113054	121147	26576.2	110368	121164	123281	113772	219.3	219.3
M313T948	313.235	15.7979	2.999e+06	4.73434e+06	1.17522e+06	2.92571e+06	3.13976e+06	2.82482e+06	1.35508e+06	2.73917e+06	3.02581e+06	101147	129122	127297	265397	125190	80130.2	94558.7	100215	107289	4878.13	58505.2	3808.62	14146.7	76453.3	530629	95104.7	106803	48903.2	110572	79343.2	51985.4	27277.7	28306.5	57044	55227.3	54701.9	64412.3	5.21166e+06	3.14855e+06	2.74505e+06	3.38112e+06	2.94973e+06	3.06688e+06	4.97763e+06	4.57585e+06	2.5686e+06	12223.3	19738.6
M313T1053	313.274	17.5461	4391.06	6348.83	749.782	1597.1	4691.97	762.017	2092.54	806.142	374.891	104195	14788.3	25294.9	71339.4	237475	72033.3	41468.3	117208	15976.5	374.891	762018	374.891	714201	640192	531216	343236	124498	268571	3532.46	278984	160764	16349.1	38204	109157	54913.6	13804.4	20476.2	14878.6	9841.85	7035.45	22753.1	851.262	13328.9	2115.62	777.977	770.98	12311.4	1276.48
M313T1140	313.274	18.9942	69865.5	2869.21	2040.11	13575.3	1419.37	2611.7	3835.07	15191.5	2932.68	890.483	641.677	217.67	217.67	217.67	217.67	435.34	217.67	217.67	217.67	217.67	217.67	217.67	217.67	217.67	1077.37	217.67	550.403	3148.85	9377.16	1134.67	7747.02	1525.97	1412.18	2743.07	3032.07	5596.6	7881.64	4313.19	7804.2	1326.15	15759	998.908	5804.7	7218.92	759.852	855.286	217.67
M313T1310	313.33	21.8334	25656.8	50653.2	5848.75	11316.2	25354.5	23848	8902.04	57979.1	66026.3	284.365	284.365	284.365	284.365	284.365	284.365	284.365	284.365	284.365	284.365	284.365	284.365	284.365	284.365	284.365	284.365	284.365	284.365	284.365	284.365	284.365	284.365	284.365	284.365	284.365	284.365	284.365	53778.2	26908.1	17203.3	30969.8	25682.6	6638.78	76205.2	78254.3	53152.4	284.365	284.365
M314T656	314.16	10.9269	12232.6	25228.3	2193.75	18279.4	14365.4	16122.3	6225.93	18055.1	25245	503.406	434.372	754.924	1586.73	643.683	171.855	616.27	171.855	171.855	171.855	171.855	171.855	171.855	171.855	171.855	527.041	171.855	171.855	171.855	171.855	948.652	171.855	171.855	568.629	171.855	343.71	171.855	35621.4	37174.2	17145.4	52690.2	36028.7	29994.6	53908.3	42088.2	13582.4	171.855	171.855
M314T948	314.239	15.7979	535729	888179	210131	418939	552758	508601	245362	491481	534201	7726.78	21593	18966.4	47832.7	20187.9	7428.51	17608.8	15218.4	17618	256.152	8222.64	256.152	8594.74	7288.59	256.152	13117.3	10650.5	11900.9	18655.8	3515.42	8104.94	1934.07	7451.57	5918.86	10618	5968.4	5834.32	930267	562229	475491	624459	8977.91	558520	990271	822873	467891	3370.8	1730.37
M314T1052	314.277	17.5327	4864.2	5824.54	307.351	3817.98	4887.6	2620.58	778.211	3658.75	3392.48	19447.1	2459.75	3560.07	17809.1	49992.4	16266.1	13211.2	18252.8	2050.44	307.351	148892	307.351	184628	77767.7	57871.9	73675.2	12302.8	54414.5	1691.32	58739.1	29406.6	3267.62	7049.86	21162.5	8609.32	614.702	4224.98	9140.14	6782.08	3265.48	10483.1	6166.33	5220.52	5935.47	8733.19	5512.63	1500.48	307.351
M314T1140	314.277	19.0011	7870.08	2495.87	323.949	323.949	958.889	1543.76	323.949	1786.76	871.918	323.949	323.949	323.949	323.949	323.949	323.949	323.949	323.949	323.949	323.949	323.949	323.949	323.949	323.949	323.949	323.949	323.949	323.949	323.949	323.949	323.949	323.949	323.949	323.949	323.949	323.949	800.852	1218.6	647.899	968.819	1831.45	323.949	323.949	901.533	323.949	683.332	323.949	323.949
M315T70	314.78	1.17307	363.658	363.658	363.658	363.658	363.658	363.658	363.658	363.658	363.658	9388.7	7083.76	9923.32	6730.5	5055.02	6259.64	1966.78	6756.8	9448.95	363.658	3706.65	363.658	2946.05	2879.79	363.658	6492.41	5209.05	16671.9	727.316	9076.01	3297.14	3228.23	9645.16	6584.53	15175.8	12879.9	12809.4	363.658	363.658	363.658	363.658	363.658	363.658	363.658	363.658	363.658	74115.7	98968.9
M315T64	314.954	1.06475	460.973	460.973	460.973	460.973	460.973	460.973	460.973	460.973	460.973	69546.2	55098.2	66709.9	63602.8	69954.8	67105.8	65398.9	67684	70190.3	460.973	75465.7	460.973	76322.3	65764.1	134455	73285.8	62842.2	72820	69158.6	81083.9	68850.1	70839.6	70115.4	68297.1	67169.5	58403.2	74401.8	460.973	460.973	460.973	460.973	460.973	460.973	460.973	460.973	460.973	38803.5	25339.6
M315T741	315.054	12.348	14712.5	19049.8	14332	14763.1	13878.6	13204.7	16451.7	9394.97	10345.1	8664.66	14086.9	12306.1	10244.3	14794.2	15034.1	9873.5	13441.6	12916.4	471.224	8802.16	471.224	942.448	7115.24	471.224	14178.5	6864.26	6950.22	12908.9	8773.7	11904	3847.57	9011.43	9947.17	12431.9	18200.2	10826	8488.49	9910.92	9125.53	12861.2	10456	6461.18	11788.2	12051.7	7178.78	16965.5	15306.5
M315T739	315.157	12.3108	102866	262695	57980.8	303644	124340	116893	64252.8	109541	257346	6045.42	77327.5	89838.1	132569	46765.8	36169.1	35729.3	29632	112396	229.271	21829.1	229.271	27365.2	30893.7	229.271	20530.4	35560.1	18025.8	37976.9	15860.8	23676.5	27198.7	32174.3	24035.9	7320.39	6615.49	9241.03	168288	57071.6	110601	93518.8	103653	115298	94312.7	93070.3	161101	919.307	16319.1
M315T1029	315.163	17.1557	164818	204213	44866	125257	227967	148868	113777	186701	100146	6194.23	2640.61	2439.56	8261.93	6007.36	6110.07	1212.78	1712.19	647.483	286.304	1047.09	286.304	5769.29	8004.38	286.304	1153.28	5235.16	682.067	6853.58	1319.25	585.423	2815.5	3325.66	5396.78	7442.51	6681.92	2959.47	256216	177741	161594	154534	299178	156244	158296	187043	178384	15334.8	16350.9
M315T948	315.241	15.8016	62219.8	104317	26664.1	62164	71087.7	59730.9	30623.4	61157.8	66642	2421.84	3050.57	1002.1	2118.53	797.584	1330.74	1040.46	1871.42	4299.41	239.511	239.511	239.511	239.511	632.445	239.511	1526.84	614.16	517.02	1102.25	1345.43	577.726	3189.33	239.511	781.065	525.22	995.354	644.952	114768	67240.2	59954.9	78201.9	27229.2	70434.3	112265	102265	55664.1	239.511	239.511
M315T1118	315.253	18.6279	100239	278042	59337.3	60125.2	64584.7	17009.9	86092.6	82949.4	52822.1	282.256	282.256	282.256	1419.59	282.256	282.256	282.256	282.256	282.256	282.256	564.512	282.256	282.256	655.927	282.256	282.256	282.256	2028.65	683.8	282.256	282.256	282.256	282.256	282.256	282.256	669.72	282.256	235485	67692.6	105762	55240.5	78000	119031	52777.1	184844	57491.1	77212.1	70516.2
M315T1121	315.29	18.6895	52311.9	190521	48725	21163.9	40046.7	9955.39	39394.8	50473.7	41483.2	273.178	273.178	273.178	1144.03	273.178	273.178	273.178	273.178	273.178	273.178	564.512	273.178	273.178	273.178	273.178	273.178	273.178	2254.2	273.178	273.178	273.178	273.178	273.178	273.178	273.178	546.355	273.178	160379	21527.2	45547.2	28805	46031.2	59899.1	30420.5	73283.7	26029.8	27624.8	34318.7
M316T1029	316.167	17.1533	33057.5	43828.4	6061.78	20578.6	43423.3	30076.8	15663.9	36099	10906.2	498.576	221.782	609.474	902.862	221.782	221.782	588.537	221.782	221.782	221.782	541.444	221.782	221.782	2018	221.782	221.782	221.782	221.782	221.782	648.103	221.782	221.782	221.782	221.782	221.782	221.782	573.072	47296	32265.6	30270.2	29132.5	64942.3	31328	34058.1	35436.5	33668.5	802.818	1768.08
M316T423	316.212	7.05152	257396	253837	124689	307252	304184	191314	130368	214756	83262.3	97160.3	51754.9	83281.7	168439	62373.8	62185.8	44178.1	44950.7	101056	770.813	64665.2	770.813	37180.5	100315	770.813	93923.4	90624.5	27759.9	136980	72485.9	119955	37202.9	38129.3	79244.7	34303	60793.6	45280.1	837572	505601	301013	901748	430577	569129	1.08937e+06	531267	366409	7274.01	12002.2
M316T372	316.212	6.20483	305441	316673	137745	327803	222580	242783	137230	260305	183336	281.817	281.817	281.817	281.817	281.817	281.817	281.817	281.817	640.618	281.817	281.817	281.817	281.817	563.634	281.817	281.817	281.817	281.817	281.817	281.817	985.446	281.817	281.817	281.817	281.817	281.817	281.817	518964	453426	292811	587333	584060	373602	1.45356e+06	590328	378199	281.817	281.817
M317T71	316.777	1.17545	313.83	313.83	313.83	313.83	313.83	313.83	313.83	313.83	313.83	6342.12	5650.93	2703.48	5874.58	3251.67	4189.36	2866.65	1122.12	7617.79	313.83	4686.99	313.83	2803.56	630.813	313.83	2797.04	6756.5	10341.7	1218.91	4693.5	627.66	1910.95	3446.39	4586.05	6638.09	1357.95	5371.95	313.83	313.83	313.83	313.83	313.83	313.83	313.83	313.83	313.83	46713.7	63481.9
M317T64	316.952	1.0675	5045.96	5045.96	5045.96	5045.96	5045.96	5045.96	5045.96	5045.96	5045.96	21700.3	36106.2	27465	37849.3	38367.2	31990.5	30321.2	15694.6	33666.7	5045.96	36197.8	5045.96	43440.1	28765.1	5045.96	35906.3	30380.5	24943.7	41313.4	37799.9	36798.4	32552.7	18337	25756.1	31139.1	15900.8	34239.4	5045.96	5045.96	5045.96	5045.96	5045.96	5045.96	5045.96	5045.96	5045.96	12028.6	22027.6
M317T975	317.115	16.2556	161814	152780	126364	54795.8	49515.8	74514.1	78470.6	118377	82401.3	21733.6	26525.5	29668.3	12708.8	11786.9	19091.8	14531.9	20592.7	21820	12410	18107.8	1899.91	16988.6	17832.5	219058	15889.3	4257.94	17838.1	18898.2	17471.1	14350.4	10405.1	13847.7	6524.46	19203.8	20778.9	22016.3	206682	65159.3	68106.6	106219	77576.9	58164.6	79031.2	93300	55950.6	17837.3	23482.9
M317T775	317.173	12.9225	7663.87	11144.7	4021.54	26408.8	7715	12236.9	12273	8845.51	5912.26	5250.97	2368.68	1252.92	1249.53	1246.97	3785.31	2792.65	2703.88	1249.52	4803.76	3126.04	4150.33	1155.04	2923.52	460593	1245.33	1379.57	2046.35	889.921	1730.78	1610.97	28822.5	619.318	19450.5	2550.46	3536.11	1573.56	10689.6	16433.3	3221.27	23167.7	87683.7	3550.95	11965.8	19148.4	3584.27	27101.1	26262.4
M317T889	317.173	14.8186	230474	165239	32799.4	131354	289882	167417	112202	194193	72246.5	4051.51	9178.83	649.187	22071.9	32145.9	1005.35	13303	4094.27	29615.8	226.372	15438.4	226.372	43380.5	50355.5	52604.4	7198.95	19533	7854.42	11407.4	7488.06	9797.21	26927.2	18031.9	15450.5	10955.8	4005.23	658.686	506952	409074	155258	733300	763524	457181	319865	319832	258515	5114.79	452.745
M317T818	317.179	13.6337	239404	353756	80609.7	206579	378312	310404	61504.8	247512	331748	3387.32	2427.06	3455.18	4686.75	7764.41	4819.24	1999.51	4025.14	2216.27	757.739	6338.98	654.682	662.446	3355.85	53045.7	9167.76	2248.49	2021.7	9648.92	7407.03	8527.55	22792.7	9523.51	12147.9	6394.68	2405.18	2619.55	475299	442125	162191	206063	400329	465465	573396	284317	223556	2459.21	2545.12
M317T1071	317.18	17.8528	126074	230353	94398.2	175617	233835	188279	176004	235001	174551	3968.15	18863.1	23335.4	47524.4	15298	973.24	5670.59	9761.89	28966.9	275.622	23825	275.622	39743.4	46464.4	275.622	10202.1	22878.2	5529.32	4366.87	11930.6	1686.21	4779.61	1352.83	5904.58	2405.64	551.245	1537.02	271103	219365	189705	201017	208416	206843	199464	252943	186076	579.877	6431.86
M317T554	317.194	9.23071	21666.5	32019.2	2721.58	26563.2	20681.3	18078.7	14314.6	20014.7	19351.1	838.647	2263.52	3880.32	3100.44	1505.97	953.946	2846.54	572.493	1361.68	177.506	3628.74	177.506	1023.15	1062.54	177.506	611.129	1319.56	3094.41	3510.53	2315.77	1222.12	2902.17	2405.16	3276.89	2422.28	1118.89	855.065	48853.4	34995.5	23611	59398	33056.7	32543.4	54708.5	44425.8	42848.7	925.272	583.973
M317T400	317.216	6.66795	6952.82	15059	8540.14	13442.1	25424.6	5919.17	3300.87	19568.2	12079.3	14893.6	17750.3	22796.7	21764.9	14157.4	597.769	6418.2	12340.8	19425.7	278.569	14053.6	139.284	5540.92	18766.4	139.284	20284.6	24953.7	1775.07	45864	2233.64	16140.6	28961.6	2687.66	15032.5	3077.44	5345.65	7315.16	14494	21827.1	13463.7	52383.5	43454.8	52481.1	107515	11088.2	20439.4	139.284	683.391
M317T849	317.269	14.1455	28127.9	11753.4	1823.35	2136.43	27751.9	22917.9	11400.6	28633.2	27142.5	1054.12	732.68	1439.46	907.542	1136	852.865	640.376	539.252	963.597	269.626	729.609	269.626	269.626	1041.24	269.626	890.723	269.626	269.626	912.23	269.626	1576.95	776.81	269.626	697.856	269.626	612.196	569.866	46098.4	38244	33658.5	38392.5	42633.1	55545.4	53294.3	28889.8	15155.8	269.626	269.626
M318T818_1	317.681	13.6305	74132	105628	26152	67404.9	120470	90852.3	19763.2	82102.8	116157	681.045	549.735	274.867	1801.05	1043.58	795.395	274.867	274.867	274.867	274.867	649.946	274.867	274.867	274.867	274.867	1765.98	274.867	274.867	274.867	274.867	274.867	274.867	274.867	274.867	274.867	274.867	274.867	162486	144864	66668.9	67476.3	124248	148586	196779	99130.2	69283.7	274.867	274.867
M318T818_2	318.179	13.6344	89709.7	121361	30761.6	74169.3	143754	108040	20776.7	88258.7	128798	1318.29	242.779	538.803	762.88	558.039	652.364	533.116	759.515	1095.2	242.779	753.354	242.779	1808.26	8303.9	242.779	697.741	2028.64	1530.41	242.779	242.779	242.779	3115.13	1220.76	485.558	242.779	242.779	242.779	177328	160304	79506.6	79847.2	144226	172071	216745	98459.4	78498.8	242.779	242.779
M318T889	318.176	14.816	14632.7	18099.3	3332.56	21446.9	25815.2	23284.9	9195.21	32784.9	7914.38	5955.98	10302	14743.5	4301.75	2174.88	621.094	966.541	6833.85	2044.11	298.321	17911	298.321	3565.38	15911.9	298.321	846.769	2000.86	6738.83	1952.21	3913.68	756.329	799.368	2362.96	4668.47	1233.91	298.321	298.321	90176	77148.9	40972.5	124802	115381	83421.9	54524.5	48841.5	47280.1	298.321	596.642
M318T783	318.301	13.0554	126834	174487	90054.4	118462	131004	120416	96473.1	113694	145733	84251	81544.1	83369.9	77422.4	55877.8	82917	53622.9	82993.2	42247.1	67364.7	114788	77615.1	89052.1	94256.2	5.81569e+06	94646.1	80383.3	96014.3	86155.5	71918.2	100974	57626.9	90416.3	93258.3	80793.1	94405.3	98466.7	138439	99193.1	98485.4	88077	99500	91101.5	134028	119287	100486	77031.1	35069.5
M319T73	318.951	1.21072	2689.16	267.188	1187.83	267.188	918.281	267.188	267.188	982.544	267.188	72671.7	33020.9	28205.1	46359.7	127347	92938.9	43909.9	45527.2	22803.4	267.188	89456.3	267.188	71111	64861.9	320151	39721.2	17440.5	45745.7	20307.1	155510	87101.5	35234.8	45273	76622.5	14851.6	11484.8	45942.5	267.188	267.188	2193	267.188	267.188	267.188	267.188	267.188	807.324	4219.51	1113
M319T991	319.165	16.5211	167194	211805	44273.2	113449	284698	144484	123926	196467	100245	10168.4	1605.75	20608.1	4352.08	4292.11	1607.18	811.413	11350.5	1876.26	4812.09	2328.67	3180.45	1415.89	10002.1	230776	11181	3513.35	678.79	1107.17	1123.72	9122.58	8015.75	1189.13	4012.83	681.597	10571.5	7313.35	315412	256329	236207	206758	268374	210149	241588	254616	235601	9159.68	7876.58
M319T918	319.225	15.2928	369009	508896	98255.6	306601	190883	287794	17279.1	278484	211087	9103.27	26986.3	14907.6	20950.2	3696.78	10334	17862.8	16344.1	14124.6	3431.09	7786.8	2394.35	8331.44	16341.4	405418	3475.2	7695.62	2054.69	13461.2	10370.3	15182.3	15208.7	13714.5	12244.1	9015.04	8809.81	13786.8	640060	381413	441829	569206	368104	430465	587511	559425	431185	1356.87	5719.42
M319T1054	319.284	17.5653	76735.1	157361	31509.1	70503.4	59354.6	68477.5	38200.7	66293.7	73523.6	6147.76	5320.71	541.543	4762.21	726.104	2413.33	1735.37	4022.26	3065.12	637.303	1858.09	1209.22	4013.21	2856.49	158990	4374.87	4730.87	5278.78	3987.57	7195.54	4804.49	2275.68	3076.53	2286.34	5515.09	5758.1	4003.85	167825	90640.3	65710.8	127972	135943	70310.6	117201	122830	91619.5	1727.74	4940.07
M319T1222	319.285	20.375	552788	1.10026e+06	240270	540826	480353	538388	288114	495533	574191	10281.1	870.615	4313.68	12063.3	5806.35	7035.13	4617.71	809.264	814.298	404.632	1868.34	404.632	6216.93	8288.34	404.632	10784	911.24	7311.19	404.632	3707.25	1432.83	404.632	7727.76	6895.67	15698.6	15156.7	10235.4	1.36354e+06	685615	529046	864408	612618	537691	1.03226e+06	1.04088e+06	701302	4388.65	3538.27
M319T1290	319.297	21.4922	206742	230999	17325.3	42867.2	331327	296972	34815.4	157334	12336.5	274.417	274.417	274.417	274.417	274.417	274.417	274.417	274.417	274.417	274.417	274.417	274.417	274.417	274.417	274.417	548.834	274.417	274.417	274.417	274.417	274.417	274.417	274.417	274.417	274.417	274.417	274.417	179200	233477	210436	106483	247313	244875	27576.4	10268.3	56253.2	274.417	274.417
M319T783	319.304	13.0549	24105.6	32406.7	24573.8	23484.8	24146.1	30149.8	18290.3	9319.48	24763.7	15705.1	14284.5	18296.2	2733.02	1445.53	11955.5	13649.1	7567.8	17790.3	7575.28	14238.7	12111.2	16420.9	18455.5	1.85398e+06	17243.5	9808.45	15134.9	13703	20396.3	17136.4	15413.2	13973.2	7439.32	11447.9	13654.3	13694	28561.1	16519	10936.4	16666	19190.4	10931.4	23697.1	22844.2	19603.2	11451.5	11452.8
M320T991	320.168	16.5193	31801.2	38482.4	8899.92	11323.4	52225.7	23058.2	8319.11	35663.6	18313.7	228.297	228.297	1023.16	5262.08	228.297	228.297	228.297	228.297	2177.08	228.297	565.67	228.297	543.135	1188.37	228.297	228.297	736.19	228.297	1884.14	228.297	228.297	1279.9	228.297	228.297	228.297	228.297	228.297	60639.3	49289.6	47913.5	35548.8	48060.6	41445.4	48336.2	47352.7	48250.6	228.297	228.297
M320T848	320.201	14.1313	34203.8	53454.5	6257.97	24552.5	20704.8	21207.4	15458.4	22291	20000.6	285.248	285.248	285.248	1709.95	285.248	285.248	285.248	285.248	570.496	285.248	285.248	285.248	285.248	285.248	285.248	285.248	285.248	285.248	285.248	285.248	285.248	285.248	285.248	285.248	285.248	285.248	285.248	63264.9	31011.2	22807.2	42986.1	26598.8	25169.4	46344.7	45254.7	35289.5	285.248	285.248
M320T566	320.222	9.42863	22501.3	20544	9898.77	16292.9	38627.8	29601.3	4538.67	22443	30464	2266.82	613.95	440.752	4226.29	1076.59	1229.57	220.376	1139.03	970.454	220.376	881.764	220.376	1890.21	1512.81	220.376	648.876	2201.01	649.752	7034.39	709.814	2618.05	2412.26	1642.08	840.792	612.639	586.278	466.492	41351.1	53362	35988.5	32525.2	52200.7	61734.2	94633.2	37693.8	26192.8	220.376	220.376
M320T1222	320.288	20.3718	114917	220763	47495.3	109960	92310	106388	59158.3	103572	117204	1330	500.298	504.594	999.25	640.808	1029.56	546.129	1248.14	561.049	250.149	623.281	250.149	606.165	1307.02	250.149	1297.89	992.679	1655.38	250.149	1752.68	250.149	250.149	1039.85	528.05	1431.68	2609.14	1153.97	233668	134325	107890	172639	124085	107020	181113	189283	142194	250.149	250.149
M321T731	321.102	12.1814	16211.6	3687.82	18199.8	7877.62	10150.8	17178.9	3535.71	13302.6	3504.36	18403.6	18001.6	18770.8	19362.4	19536	14066.1	18917.5	18802.4	12300.3	732.278	19097.2	732.278	20138.5	20265.2	732.278	19396.8	18788.6	20779.2	18824.4	21753.7	22825.3	19163.7	19422.6	18815.4	15913.7	18278.2	24948.5	7808.05	21639.9	22008.3	19426.8	21599.7	18877.3	23651.4	17848.9	11075.2	18673	25182.7
M321T1030	321.18	17.172	441267	512405	91683.8	112681	630233	395273	262943	475791	58422.4	20146.7	2135.06	2375.57	21412.6	9059.69	3698.11	4019.86	3398.49	3667.78	5131.48	5020.56	5279.03	22193	30169.4	689595	5047.04	8294.06	3715.8	3915.41	6333.84	3017.22	4559.68	766.164	22251.5	643.196	24821.4	25545	608982	442392	420070	302046	373416	375108	383831	456346	216260	12844.4	805.839
M321T754	321.185	12.5741	1774.65	5551.55	9166.55	5585.22	3216.31	26360.2	3233.79	28224.6	7051.02	23043.9	6764.24	7626.45	9005.46	19594.7	7052.44	11990.8	12484.3	5951.9	210	62932.7	210	32264.9	18329.7	210	29441	19947.8	32008.9	12499.7	29887.3	46523	19462	19760.5	27389.3	24804.4	5749.56	5997.98	8961.49	8272.37	1557.42	16500.8	34697.9	3397.52	15064.7	15985.5	5935.82	1471.27	904.874
M321T1022	321.24	17.0275	560878	827620	214825	132794	538480	401557	248148	464230	40526.2	9908.6	20344.9	18591.8	29692.7	25587.3	11726.8	13253.8	12377.5	9573.32	1931.82	10760	3622.45	20529.4	16377.2	209559	27782.7	11493.1	13672.4	27172.9	24006.4	22590.3	17471.3	11627.9	7107.05	17482.8	17037.8	14936.5	1.0498e+06	763162	545011	900296	270828	676557	1.24771e+06	732062	420658	9565.67	6345.26
M321T950	321.241	15.8414	329066	435083	72153	303031	346869	331760	131638	300031	232284	6190.19	12031.4	11798.7	30899.1	12737.6	7895.73	4778.16	8832.43	11337.2	2599.97	8341.04	2817.16	6419.46	7286.86	206396	7379.33	7425.74	6937.92	9840.06	5558.81	9653	11207.5	6709.87	11252.9	6102.92	4598.19	4441.15	493985	332575	336126	622529	33619.1	371670	412136	384125	257189	2454.3	6080.24
M322T1030	322.184	17.1703	82193.7	95744.7	16902.9	56852.8	117969	76841.2	54352.7	92133.7	46286.3	1209.65	1003.19	1459.9	2292.2	712.871	624.959	435.895	547.587	525.19	217.947	1504.87	217.947	1805.95	4225.8	217.947	1920.59	853.992	518.067	524.933	644.894	2083.8	591.858	217.947	1942.43	1232.38	2272.51	1610.1	118412	74771.9	51373.6	61096.8	71451.7	70700.5	73944.9	100201	46198.4	217.947	502.806
M323T1071	323.196	17.8528	991926	996941	333017	620854	1.15362e+06	761893	734069	1.16184e+06	576763	16293.4	58215.2	85773.7	133977	48965.2	25846.8	44986.5	44780.2	108209	472.803	62205.8	236.402	149895	215021	183764	43870.4	72769.5	31566.5	7390.88	37429.2	11497.3	16605.1	6761.83	13835.9	4934.61	2201.4	4542.48	1.7695e+06	1.36157e+06	641545	1.31094e+06	1.14291e+06	1.32047e+06	881213	1.44436e+06	901413	6329.07	19755.9
M323T1036	323.198	17.2635	235624	774531	98867.2	208703	501656	349869	279310	481244	147749	3200.99	2822.34	3729.55	12124	3957.52	2457.53	6639.76	2918.14	8434.9	422.613	63108	422.613	78921.6	107399	422.613	22236.5	63412.3	12825.4	37365.5	24689	41781.9	36064.7	8271.41	38086.4	5989	2453.65	4419.52	3.06672e+06	2.39376e+06	1.85623e+06	3.09342e+06	2.51197e+06	1.60084e+06	3.35465e+06	4.73239e+06	2.68574e+06	422.613	1304.24
M323T805	323.222	13.4184	3.92207e+06	3.63175e+06	1.16777e+06	4.03187e+06	6.94845e+06	6.47197e+06	1.08287e+06	4.26377e+06	2.53578e+06	1.92258e+06	1.25224e+06	1.84529e+06	5.0471e+06	5.55032e+06	2.61265e+06	2.30697e+06	1.8876e+06	2.24227e+06	1644.83	6.51604e+06	1939.53	7.73979e+06	6.75675e+06	7.82889e+06	3.91598e+06	1.98799e+06	3.83112e+06	4.71285e+06	7.15473e+06	5.9134e+06	4.72354e+06	2.76515e+06	4.77726e+06	989797	306960	315889	2.18934e+06	5.32674e+06	4.8669e+06	2.90807e+06	3.29114e+06	3.60173e+06	3.01254e+06	77727.4	2.90412e+06	118595	48912.7
M323T895	323.222	14.9114	364846	427456	68915.4	295267	815414	758895	258958	535105	230035	6591.59	11355.2	5875.45	26478.4	23778	10238.2	17962.2	10151.6	10374.7	108.637	33531.4	217.274	27794.7	55426.8	108.637	15914.7	19430.8	14853.7	22500.8	21827	20168.7	36949.4	12072.1	22135	8813.7	1038.25	881.967	994085	974336	404802	2.5382e+06	1.58656e+06	846778	522737	852860	327234	108.637	1049.7
M324T832	324.142	13.866	1.35886e+06	1.14847e+06	694691	1.02091e+06	1.73546e+06	1.44753e+06	433019	1.40657e+06	1.44825e+06	99394.2	106294	144116	213877	156725	83053	74102.6	92603.9	128337	298.006	71833	298.006	34051.7	105811	298.006	80029.3	58532.6	35409	32657	29512	18801.8	22065.8	8957.8	21398.6	5950.83	20070.4	14986.1	2.09044e+06	1.8059e+06	1.21713e+06	1.48285e+06	1582.79	1.97254e+06	2.13558e+06	1.17524e+06	1.05057e+06	3500.67	4357.1
M324T1071	324.2	17.8523	208105	207058	62051.8	54049.1	235671	147982	144278	228914	5791.63	1143.13	10269.9	10205.6	38241.5	10976	2880.25	7859.28	9136.97	19815.1	317.325	13783	317.325	28331.5	42583.2	317.325	7000.25	8349.99	6012.27	638.908	6052.12	824.874	4337.06	3263.66	3496.63	1501.99	317.325	317.325	314261	257828	199125	242438	235405	257527	168076	279830	180600	317.325	2182.99
M324T1036	324.202	17.2667	29974.3	120931	13551.6	43301.6	64037.6	57550.4	24464.9	86150.9	7069.19	613.898	637.8	598.856	2020.93	1575.05	1885.53	852.255	1943.57	736.338	265.868	13433.9	265.868	4756.82	23591.6	265.868	4216.29	13762.1	1960.67	6114.4	3780.75	7447.66	6258.54	1080.1	7082.41	1533.13	265.868	566.453	675971	517696	402329	676784	547205	443604	720136	950046	600084	265.868	265.868
M324T805	324.225	13.4153	826039	768401	233938	839232	1.6055e+06	1.34711e+06	107687	854787	534763	405202	258567	253532	1.05161e+06	1.16295e+06	543013	472298	391445	126529	384.053	1.39138e+06	384.053	1.62398e+06	1.4589e+06	5.04296e+06	808412	908956	814169	976269	1.50876e+06	1.22164e+06	1.00383e+06	596248	1.01001e+06	213510	71226.8	55790.2	404885	1.10886e+06	1.01112e+06	619111	713156	770715	634079	17470.9	617377	18210.7	9431.84
M324T1120	324.29	18.6738	35604.9	64476.1	45490.4	121027	21766.4	35735.6	28419.1	31704.3	102043	361.324	361.324	361.324	1077.57	361.324	361.324	361.324	361.324	361.324	361.324	361.324	361.324	361.324	361.324	361.324	361.324	361.324	361.324	361.324	361.324	361.324	361.324	361.324	361.324	361.324	361.324	361.324	213857	95806.4	72790.3	188000	144272	43378.8	58161.4	182549	67406.2	361.324	361.324
M324T1289	324.326	21.4758	115224	231710	39095.9	102866	111353	109187	46643.2	96012.3	109384	223.329	223.329	223.329	1159.6	223.329	223.329	446.657	607.797	223.329	223.329	223.329	223.329	223.329	604.585	223.329	641.3	223.329	223.329	223.329	936.287	223.329	223.329	223.329	223.329	223.329	587.365	223.329	309376	165338	126148	206060	160473	133095	165979	149675	137008	223.329	223.329
M325T832	325.145	13.8676	213966	172911	109609	160018	280391	231042	74392	226020	217629	7566.71	13509	20915.7	33524.7	23421.7	12355	10018.5	13860.9	22321	295.586	10551.8	295.586	592.218	12108.1	295.586	8926.08	4794.02	11013.9	4478.97	2508.35	6622.98	7117.97	2224.59	1941.87	3793.82	1459.84	2404.68	327769	287818	147450	241484	3890.26	311750	330111	193052	165505	648.154	612.423
M325T1036	325.206	17.2585	24380.1	17046.2	9241.31	27230.9	5485.33	4400.4	5503.89	7129.38	3663.33	633.366	507.226	243.477	2500.69	621.566	802.673	616.812	243.477	695.88	243.477	951.671	740.134	762.788	1764.25	92394.3	569.911	2132.03	1595.34	1173.44	3034.25	565.613	676.65	528.601	964.422	508.637	896.569	1152.74	67979.5	52314.4	42762.6	82669.5	223757	47542.4	78093.9	124651	57178.2	243.477	861.177
M325T1062	325.214	17.7014	3.95257e+06	5.49333e+06	917248	3.49522e+06	6.94829e+06	3.48048e+06	2.55308e+06	4.34895e+06	1.84521e+06	29254.3	49476.1	20740.5	154554	152260	71264.9	67279.5	68182.3	21748.3	214.759	122645	429.518	211031	314835	177461	105426	115654	79377.4	25629	131660	56528.2	62282	18332.3	36192.1	38366.2	10866.5	7343.26	8.43804e+06	6.831e+06	5.88926e+06	8.08288e+06	57829.5	6.69819e+06	5.67196e+06	6.36653e+06	5.56828e+06	2016.29	7048.73
M325T805	325.229	13.4198	114148	102109	28744.2	66876	206870	223182	25935.2	103782	78189.7	53454.6	35718.5	18166.9	51029	166240	62682.2	62264.1	62556.9	19153.2	464.704	120187	464.704	225155	276524	745293	119649	28185.4	75534.5	49387.7	242993	174545	171566	72420.4	132173	60428.7	8225.33	8572.01	50158.4	148459	95775.5	79401.3	100880	110554	86215.9	20672.2	72580.4	7655.27	4373.54
M325T840	325.238	14.002	2.39039e+06	2.5162e+06	655697	1.59821e+06	3.57846e+06	3.0644e+06	551336	1.98938e+06	1.162e+06	1.19674e+06	712054	456429	1.91255e+06	2.68224e+06	1.09461e+06	1.26042e+06	1.02428e+06	883347	265.264	3.41544e+06	727.434	3.06083e+06	2.57578e+06	5.43388e+06	1.90851e+06	900617	1.28843e+06	1.08911e+06	3.04957e+06	2.65813e+06	1.54516e+06	799499	1.80117e+06	470267	147059	69734.6	797583	1.29177e+06	99227.4	1.00706e+06	83901.4	1.16872e+06	1.51752e+06	54942	1.15163e+06	61757.6	56557.3
M325T1152	325.272	19.2044	686749	1.08549e+06	445753	612670	71006.4	563053	142530	595010	655196	76518.1	46503.4	16800.4	41135.7	22401.5	61226.4	13828.4	35456.3	30751.6	28270.3	60186.5	38854.6	23897.5	36433.2	4.89801e+06	75380	2124.34	60768.7	4922.47	78703.3	47755.7	11488	33746.1	11225.1	84511.8	62315.9	43249.8	1.35734e+06	754595	683174	923453	669630	644843	1.03599e+06	1.06611e+06	708700	67856.1	19873.1
M325T1256	325.31	20.9372	532203	920471	217124	289180	341909	358592	230203	333702	191770	2398.64	1413.61	1017.43	11757.7	28122.5	4091.14	516.736	2844.69	1025.71	28866.9	28856	28802.6	27951.3	25152.8	3.33609e+06	5495.25	2988.32	768.623	27255.8	9677.75	29825.4	23546.8	24946.6	23801.9	3793.08	1079.66	31160.9	911815	485669	400512	581362	450143	20973.2	853055	794594	244019	23636.3	25520
M326T665	326.121	11.0854	37813	42624.9	15996	34820.4	54889.6	42135.8	5603.53	37916.7	54154.9	877.632	1312.39	1928.29	4059.69	2489.06	1723.55	1127.75	1450.09	2506.14	143.651	1069.99	143.651	143.651	2302.07	143.651	999.978	1234.71	143.651	1061.24	143.651	143.651	143.651	622.092	641.662	143.651	143.651	143.651	45456.6	55253.9	34494.8	25749.4	43429.7	47713.3	74054.4	33745.1	34466.7	143.651	143.651
M326T1062	326.217	17.6962	878993	1.05154e+06	195786	841703	1.54816e+06	762054	567715	954163	34245.8	4281.76	10216.8	4835.66	38705.8	31732.7	14342.7	13268.1	12592.8	2471.21	293.049	17093.4	293.049	45512.7	67776.8	293.049	21805.6	22607.4	10377.2	6437.35	26815.4	6780.82	5841.12	8493.96	13501.5	2701.09	2298.37	1406.74	1.8405e+06	1.51323e+06	1.2893e+06	1.78696e+06	1.52042e+06	1.48756e+06	1.24618e+06	1.41659e+06	1.23735e+06	293.049	1008.43
M326T840	326.241	14.002	507233	521544	134253	374300	770907	648199	74442.4	399260	32191.5	101058	173943	132237	240104	574966	247582	262632	180535	112271	705.515	712700	705.515	655453	546038	1.15603e+06	405161	117707	274208	186826	643845	557382	323195	182031	372966	44686.6	24896	28127.6	167194	417401	431016	186720	2992.97	242205	318708	11876.2	244946	14408.3	4897.9
M326T1152	326.275	19.2041	131667	203473	88135.1	114985	113710	108231	13611.2	113232	121172	12751	7997.17	2357.64	4488.76	9707.87	7151.86	5586.59	6487.31	3820.45	5634.12	11179.6	2819.63	6945.06	6624.65	706816	6385.39	1586.29	7360.42	2857.1	5180.62	7363.46	3198.39	8676.11	5855.14	5962.98	12510.7	7105.51	273690	147434	134097	196624	134420	129706	207584	205872	140578	8790.85	5297.66
M326T1197	326.306	19.9515	90576	122526	73411.5	128530	83426	112771	20923.1	82015.7	29981.9	513.802	242.295	501.894	1002.07	242.295	1045.96	242.295	627.632	242.295	242.295	732.976	242.295	242.295	685.18	70899.9	920.32	242.295	242.295	242.295	242.295	242.295	242.295	242.295	242.295	487.517	242.295	242.295	238673	123171	115658	193362	140940	54846.1	191661	250561	125150	242.295	242.295
M326T1256	326.314	20.9346	107861	196945	45013.5	40037.3	78199.4	76632.8	46171.4	71602.4	105514	523.18	1480.14	1061.19	3963.54	653.689	916.108	549.323	506.572	1655.32	2973.64	560.34	232.448	232.448	519.077	142735	1221.9	466.033	232.448	1064.51	699.762	1216.93	500.552	1079.4	1019.22	660.166	1176.09	1177.59	205527	107512	75581.6	136384	104049	28911.3	193336	121043	95821.6	576.81	232.448
M326T1036	326.378	17.2717	233526	533405	244219	989222	276350	361803	166480	230947	1.1369e+06	34049.4	51978.9	40846	44987.6	26973.2	71211.7	34689.6	22020.4	49766	15223.9	66821.9	31292.3	22521.1	43680.7	3.43022e+06	63564.9	52698.8	58319.8	15965	98568.7	73426.4	43084.5	43205.3	61090.8	119895	112693	43367.1	847592	433640	212750	393512	276001	288992	400028	885467	537489	46961.8	39203.8
M327T660	327.142	11.0025	175469	483587	79106.5	198225	141634	155144	207486	118150	72760.5	5709.16	12919.2	5687.68	47333.7	1093.02	1382.21	594.2	3234.06	6374.94	298.458	3013.64	128.721	3199.2	1379.47	128.721	558.318	5415.73	2297.74	5907.76	14881.1	4953.2	8272.11	4455.08	6040.32	7601.37	6476.46	5191.3	285558	93283.4	376342	688815	17671.1	150520	430829	652168	220907	333.257	814.479
M327T1062	327.222	17.6976	89116.3	114616	23083.3	79398.4	172717	91548	65879.1	84393.7	47857.9	238.8	2249.4	554.489	1063.26	3905.94	935.16	1687.66	781.269	807.597	238.8	2361.6	238.8	3698.44	9139.93	238.8	2122.72	1656.8	1077.68	1326.93	1699.16	1176.08	875.073	506.248	1527.35	659.773	238.8	238.8	188679	156331	138316	53796	170391	187851	136806	146786	135791	1676.46	1688.53
M327T974	327.23	16.2347	510817	764730	212523	489757	424548	338208	242192	399813	474038	557.019	17825.8	18088.3	12283.2	2675.26	3018.45	12051.6	4409.74	14488.5	221.213	1879.7	442.426	9335	14695.5	192016	5116.42	12123.4	4299.35	8193.53	10764.7	7625.78	4410.28	2769.28	9108.83	8625.65	2552.72	5266.54	1.05218e+06	647139	470180	716898	496939	447940	712859	758316	562194	707.647	2148.4
M327T1101	327.23	18.3548	1.06317e+06	1.46034e+06	164193	297502	1.36853e+06	700445	162094	1.08003e+06	125638	1733.38	2744.29	7879.07	20142.1	8871.18	4767.13	5452.65	5573.84	6624.87	708.873	15355.9	1975.43	19309.4	951.395	120239	1033.96	6361.5	9041.08	1862.03	13229.3	5888.66	1468.68	4462.39	13605.2	3112.09	1141.09	1648.5	3.49083e+06	2.48388e+06	1.59023e+06	3.21697e+06	2.30512e+06	2.21525e+06	1.41905e+06	1.94097e+06	1.33396e+06	2092.21	859.637
M327T1038	327.251	17.2968	114377	125718	51446.5	78345.1	138286	103201	37985.1	93986.5	112145	3546	1261.34	4564.76	6995.14	973.254	2978.38	876.077	3500.02	3309.39	9779.32	10753.2	9520.46	8273.73	9097.05	1.23472e+06	2075.37	6876.06	815.75	590.548	9718.58	8653.52	8075.28	9212.45	8127.79	7454.89	10170.4	1609.36	192179	120263	105701	95446.8	137767	115073	166130	119242	85150.4	8020.48	9185.76
M327T1036	327.382	17.2687	52985.1	121261	56933.3	233239	67604.9	84523.3	30153	51382.7	272812	12817	6794.37	10699.5	10345	7431	14571.2	3939.65	2220.58	10803.8	6777.89	9904.44	6290.43	7913.73	11517.2	474894	18115.3	12409.1	16278.4	5639.63	17058.5	12410.1	10386.8	5805.76	14426.1	25393.2	21756	6985.35	196442	98134.5	51322.2	97096.4	68349.2	68899.9	83885.6	206180	121074	18528	5236.52
M329T649	329.173	10.8127	301920	499000	131309	737228	354769	282915	187904	352562	544973	27755.8	82723.6	105562	163821	101024	64327.3	58048.9	45333	136400	268.04	30978.3	268.04	57911.4	58150.2	268.04	26494	51269.3	32020.8	55313	22970.3	25595.1	43806.8	53492.5	54039.1	18003	7455.25	24706.3	457616	375395	421907	227920	319287	311002	261264	321636	489315	536.08	26733.7
M329T972	329.201	16.1948	22457.9	36859.9	14086.5	27132.7	21452.7	14896.7	7039.78	18610.4	21468.9	520.504	221.151	442.301	1155.61	221.151	221.151	221.151	221.151	221.151	221.151	221.151	221.151	221.151	221.151	221.151	221.151	221.151	221.151	1431.12	221.151	221.151	504.433	221.151	221.151	221.151	221.151	221.151	31731.1	18711.7	22904.7	24542.1	22892.2	18027.5	29971.6	31857.3	17578.3	221.151	221.151
M329T1245	329.243	20.7581	164320	217508	198984	107859	127686	86286.3	177924	156458	175912	40217.5	15256	1704.65	24848.1	61071.8	64268.6	21804.6	44129.1	14165.8	3977.17	63589.5	1501.47	58845.5	83992.9	1.01787e+06	38169.1	14612	30904.7	4114.81	115051	62641.4	3839.93	39608.6	66601.1	74410.6	27628.5	78073	298078	217303	162602	90110	5514.6	116445	340876	446127	177803	10003.6	11941.1
M329T930	329.269	15.4979	363879	1.49381e+06	149720	398586	989107	1.08882e+06	134642	294101	276317	273257	125561	85108.6	143334	218524	248885	261589	17926.4	55368	286.91	1.9682e+06	143.455	1.28667e+06	1.01796e+06	600251	595365	282204	559596	88805	1.00901e+06	596859	35983.2	157134	529246	100468	65492.3	69585.9	337264	638337	842067	381390	319015	369013	559710	21606.3	279286	16931.5	2858.65
M329T1038	329.269	17.3067	396398	566769	47785.7	223725	713948	670221	233230	314663	198835	1803.16	1370.95	519.7	4235.59	3836.79	4098.34	2077.96	3246.01	742.836	241.685	4947.62	241.685	5091.13	17475.3	241.685	3558.06	7930.61	5483.1	241.685	11551.4	1848.73	898.927	909.695	5022.08	2164.86	241.685	903.281	688038	472759	409528	1.09156e+06	775020	712348	555308	1.02382e+06	384514	241.685	241.685
M330T649	330.176	10.8096	56759.4	94021.9	22782.9	144493	64373.7	52470.2	35281.3	72539.3	107694	4701.63	15081.6	21286.7	31790.5	18470	12969	9281.32	8263.64	27529.4	114.907	1752.38	114.907	8930.47	2109.05	114.907	5041.87	9843.78	5776.78	11254.2	3949.89	4934.82	5520.25	8331.86	9594.84	2121.62	1322.41	3284.15	93131.5	74803.5	80689.5	44703.8	61456.8	60874.8	45740.6	66134.6	97053.6	114.907	2816.71
M330T1245	330.246	20.758	31338.5	45424.5	35486.9	11471	21797.3	15613.7	35793.5	31005.4	32466	6804.18	2296.14	1810.54	4672.8	9708.92	3550.8	3038.08	5548.39	2733.39	615.883	8003.37	601.553	4466.15	20465	289.557	4355.21	1882.23	1360.48	289.557	12692.6	11728.9	579.113	5965.12	2375	15236.1	2339.16	8876.67	53974.5	41468.8	31917.4	14185.3	289.557	20514.4	68577.7	89416	34455.2	2571.19	787.064
M330T1096	330.251	18.2593	50521.7	46223.7	2862.46	23561.7	38219.7	26693	31159.5	62438.4	5971.56	251.255	251.255	251.255	251.255	251.255	251.255	251.255	251.255	251.255	251.255	251.255	251.255	502.509	784.374	251.255	251.255	251.255	251.255	251.255	251.255	251.255	251.255	251.255	251.255	251.255	251.255	251.255	95356.6	45143.2	27710.4	151858	105743	89046.8	45163.3	51981.6	38672	251.255	251.255
M330T930	330.272	15.4986	75785	307582	31254.5	85923.1	198967	224116	25863.8	53191.4	56204.8	88807.5	25676.9	19871	23560.6	17814.2	48345	24692.3	27806.1	28577	305.66	457737	305.66	184380	7455.09	91228.6	133168	65118	125117	15546.2	263455	134382	19083.3	39595.5	111841	32700.1	15474	20235.3	58942.8	67520.8	166735	93969.7	67372.2	60589.5	118410	3275.28	58447.9	3600.64	1573.39
M331T829	331.131	13.8175	94298	124152	44129	129510	92701.3	88530.8	39235.1	90033.4	130032	5209.96	6191.46	14132.1	22314.6	2100.75	9236.59	1448.31	3800.49	18373.9	268.35	11680.1	268.35	4029.31	9660.72	268.35	12828.2	18589.4	4407.82	73725.8	6474.32	54429.9	86246.3	16322.2	27465.9	19379.4	14748.3	20992.4	153549	159918	163207	139078	132486	146740	250409	103905	105968	268.35	536.7
M331T1236	331.321	20.6062	33246.4	52453.5	12409.7	11770.1	11233.7	25932.8	13452.9	25564.7	18516.6	235.711	235.711	235.711	235.711	235.711	235.711	235.711	235.711	235.711	235.711	1154.44	1194.04	235.711	235.711	235.711	1227.49	235.711	235.711	2072.03	874.713	235.711	564.248	502.608	235.711	235.711	663.857	235.711	64619.7	36338.9	26452.3	40167.5	32348.3	11791.3	45828.8	54276.5	38169.3	235.711	235.711
M332T761	332.11	12.6815	35934.6	44867.5	20588.2	13991.9	39425.2	33036	2113.09	16458.8	10225.5	266.013	266.013	266.013	721.011	266.013	266.013	266.013	266.013	1096.38	266.013	266.013	266.013	266.013	266.013	266.013	266.013	266.013	266.013	266.013	266.013	266.013	266.013	266.013	266.013	266.013	532.027	266.013	54533.7	46596.1	35169.2	51499.8	44766.3	56249.2	63254.6	38438.5	31875.2	266.013	554.911
M332T829	332.134	13.8212	16147.6	23101.7	6975.67	19882.9	9727.85	8769.89	7156.64	5913.61	14788.9	1551.1	1001.31	1006.49	1677.21	830.103	270.865	1089.86	713.974	737.677	270.865	1239.97	270.865	606.605	2027.71	270.865	1845.25	1598.35	541.731	5522.28	2070.04	5576.85	7473.15	3300.87	2573.95	2234.11	1329.29	1488.25	16997.7	11830.1	26461	21967	23176.7	23620.3	40639.3	18285.5	19528.8	270.865	270.865
M332T1001	332.331	16.6781	36893.2	90788.7	22451.7	28595.5	46770.7	42730.6	10943.9	28092.7	54849.8	879.603	746.773	2648.27	705.925	829.964	1357.24	2419.28	1393.17	1626.55	2003.85	688.083	894.918	12305.3	3042.04	55586	1406.12	1590.15	1050.18	899.191	4152.58	2409.19	770.612	1989.37	1587.15	3093.1	662.413	1504.77	316032	54737.9	41985	68529.1	33578.7	71691	32092.1	66115.2	28995.3	3462.27	1702.54
M333T85	332.562	1.41525	2108.07	2108.07	2108.07	2108.07	2108.07	2108.07	2108.07	2108.07	2108.07	21399.4	19023.3	8558.82	16395.5	40053.9	31021.4	20243.4	16435	9765.91	2108.07	28666.3	2108.07	12589.3	7683.25	2108.07	9635.84	9042.21	24163.7	9040.05	30756.5	8476.97	6091.64	20179.9	17591.6	16633.3	11816.2	12844.8	2108.07	2108.07	2108.07	2108.07	2108.07	2108.07	2108.07	2108.07	2108.07	27767.4	17049.7
M333T990	333.146	16.5039	597862	914020	167094	374819	642552	494415	194188	552574	450726	4645.17	4504.03	4220.94	11819.7	3501.61	6678.78	5822.49	7314.92	1046.57	226.388	804.995	226.388	2356.24	4865.3	226.388	3024.79	2282.64	902.487	2301.7	6680.39	3036.95	2144.28	1200.08	3360.55	3274.54	3994.27	2463.52	1.0879e+06	443929	498742	590382	28595.9	664166	863003	796288	442854	848.044	1798.89
M333T973	333.204	16.221	453715	314908	266899	310772	243610	319650	136233	370539	262446	19961.6	38433.3	41556	81393.5	10725.2	15378.3	15763.1	20757.3	30010.5	249.445	12191.9	249.445	4106.46	22725.4	249.445	23756.7	4635.08	6056.89	21340	30288.4	18706.8	23134.6	7576.05	8965.29	9485.52	6843.45	17091.5	825207	423443	288423	719337	518724	484720	589969	483296	262226	714.386	4235.22
M333T1082	333.277	18.0276	1.2144e+06	1.5413e+06	472244	1.04849e+06	1.11871e+06	978088	543550	1.07637e+06	1.03224e+06	27953.5	25730.6	25503.7	40279.1	15080.2	10803.1	21910.1	13127.6	15304.9	8675.22	20437.3	4300.78	15096.8	27376.2	105927	31457.7	964.654	8351.14	11387	23802.3	15451.8	6103.04	14029.8	11627	18830.9	19035.5	23801.7	2.25525e+06	1.20324e+06	1.20101e+06	1.44914e+06	1.11042e+06	1.09485e+06	1.5439e+06	1.72563e+06	1.01653e+06	18949.4	6153.99
M334T990	334.15	16.5038	118772	204024	35725.7	82457.5	138361	105477	42852.8	118710	103212	657.792	2463.17	603.496	2291.1	1346.12	1104.62	645.747	1103.73	571.554	243.036	243.036	243.036	243.036	243.036	243.036	2012.45	538.181	243.036	243.036	243.036	243.036	243.036	243.036	243.036	486.072	243.036	524.649	224253	123474	106068	125149	120320	149092	185025	173519	94645.1	243.036	243.036
M334T973	334.207	16.2182	77669.3	28775.4	48819.5	42322.3	23806.6	41094.3	8950.81	73806.6	32350.2	3979.43	5978.37	3888.35	977.715	666.656	3234.12	498.979	4687.47	1364.11	249.49	1077.45	249.49	1130.7	1118.83	249.49	1363.68	3259.92	668.606	2626.88	1864.93	1766.09	541.829	1863.14	1004.32	1169.54	2919.44	1474.15	86685.5	76940	51079.5	139827	101743	64892.7	96912.5	75107.7	44558.2	249.49	512.988
M334T1082	334.28	18.0283	225236	327736	100624	75146.3	220871	219887	82828.3	233179	70793.4	1238.8	4326.71	919.688	7016.62	1670.96	710.361	2553.51	1302	3364.19	553.495	806.368	991.388	1358.23	1363.29	120690	3809.45	3533.71	1069.37	2028.47	2871.59	995.477	1179.03	2122.01	1030.99	1504.02	3403.86	3505.83	508166	159612	268967	317772	244500	247441	368665	381034	10305.9	1068.61	1350.27
M334T786	334.296	13.1053	21454.8	28486.6	14724.3	19347.9	19193.2	16774.1	18916.6	16458.9	22268	10578.8	16085.2	13359.5	14056.3	13020.1	7207.35	3433.59	10227.6	6478.36	14352.6	16838	11590.6	16108.7	15574.8	903648	16318	12135.9	17412.2	4787.5	10528.8	16293.8	17097.1	12808.5	14214.8	12168.4	12406.6	14665.2	23484.3	11516.4	18026.1	13881.7	13587.3	18946.8	17656.5	20693.7	16993.6	7916.53	9719.46
M334T1310	334.308	21.8355	126422	201414	58313.2	103286	108911	117562	109175	148200	187175	1025.85	1141.33	1005.98	3069.28	2203.34	1681.42	563.453	1215.23	916.122	264.93	914.241	264.93	658.952	1152.57	264.93	1790.6	694.124	2019.8	264.93	1228.07	1339.03	264.93	264.93	972.963	1639.12	988.701	684.814	291508	148486	108102	135800	127308	101184	217184	102985	112191	264.93	618.449
M335T852	335.102	14.2032	25526.4	40139	8399.76	25675.4	28238.9	27093.6	10399.4	24696.2	34350.5	1077.21	227.775	1222.93	468.433	564.952	456.278	227.775	455.55	227.775	227.775	227.775	227.775	227.775	227.775	227.775	580.802	227.775	227.775	1778.22	2565.44	1009.56	1664.12	719.558	665.628	661.549	1334.82	721.684	42065.6	10783.9	227.775	26418	30156.1	31040	48259.8	35254.1	20920.9	227.775	227.775
M335T840	335.126	14.0023	21771.5	34805.4	4286.44	32016.6	24785.3	15060.1	2974.09	15328.7	22115.5	262.118	789.129	1265.13	5025.85	262.118	262.118	563.865	524.236	1253.93	262.118	262.118	262.118	262.118	262.118	262.118	262.118	262.118	262.118	262.118	262.118	262.118	262.118	262.118	262.118	262.118	262.118	629.021	46083.4	19025.9	26594.4	15365.2	24813.3	22240.9	32585.2	39899.5	21729.2	262.118	262.118
M335T1140	335.256	18.9972	68123.7	84879.4	37845.4	36585.3	8369.86	15972.3	17283.7	28202.3	4904.04	734.627	1898.48	661.752	3689.11	622.62	523.687	1331.55	1396.7	5504.04	525.593	3441.62	261.844	653.167	1429.28	261.844	2695.53	2056.97	2079.9	851.662	82289.2	27345.1	1523.54	5623.37	31730.9	36783.6	25057.3	57551.3	84622.7	61186.4	29504.7	40649.3	62160.1	25387.1	68516.4	18353.5	47198	3937.17	2669.37
M335T951	335.28	15.8544	185646	300866	71764.9	182621	212312	195330	80188	178442	199349	5676.95	2872.48	10296.9	15824.8	6347.81	2337.4	4085.39	5797.1	6502.33	250.675	3578.7	250.675	1135.05	4193.8	250.675	16861.3	8262.2	694.392	3501.43	1345.17	936.745	4546.95	3008.01	11671.5	2119.1	3788.75	1595.25	327132	233296	182509	245625	217598	220172	375793	281843	161641	1629.35	1173.46
M336T969	336.129	16.1478	76130.4	120034	36790.2	58260.1	62685.6	71554.1	46348	56761.4	63501	10648.3	3597.07	6154.35	13423.9	5656.51	9028.64	7897.7	9990.08	6886.03	5763.81	6517.76	3310.88	3240.68	7169.61	1.49677e+06	7089.24	2583.84	8257.78	4610.56	10708.9	5990.92	1593.46	6601.88	7659.82	5996.93	9268.11	4795.79	121916	66359.6	61744.5	94587.3	57548.6	59910.8	83260.4	101305	75051.2	10440.4	6511.93
M336T891	336.142	14.8554	32687.6	45220.6	22746.1	29972.3	46784	37065.1	7333.17	40596	43250.4	795.875	1175.9	3089.3	2505.07	2360.5	1623.06	2835.46	637.96	1418.66	282.1	282.1	282.1	725.546	2358.26	282.1	1914.56	564.201	282.1	282.1	282.1	282.1	282.1	282.1	282.1	282.1	282.1	282.1	76824.1	54942.8	33956.4	48672.5	282.1	58686.6	68500.6	53406.6	35656.4	282.1	282.1
M336T806	336.158	13.4251	523171	336762	234502	292296	857220	541128	114074	489871	693157	29631.4	31639.9	55411.1	61540.7	97525.2	50347.9	17250	40023.4	114449	499.575	98633.7	499.575	19276.3	89553.5	499.575	76110.2	37123.5	21112.5	72352.8	25180.6	48865.7	74822.2	14298.1	26272.6	22413.8	31630.1	17615.2	721915	1.21418e+06	447046	292846	815237	1.00857e+06	1.13831e+06	302910	394906	2128.2	1826.38
M336T1140	336.259	18.9972	8720.02	11595.5	5500.43	2466.05	12229.2	1118.14	1058.54	2900.75	3039.89	261.398	261.398	261.398	261.398	261.398	261.398	261.398	261.398	261.398	261.398	261.398	261.398	261.398	261.398	261.398	261.398	261.398	261.398	537.173	5996.15	5479.03	261.398	1536.07	858.924	1446.19	6568.64	10594.3	10500.6	5475.64	3871	6770.6	13182.6	2214.18	4919.99	8731.76	4677.98	261.398	261.398
M336T951	336.283	15.8544	38207.3	58898	11022.1	34927.9	37427	39149.3	11137.4	26040.1	39829.5	1286.53	666.606	606.331	3195.45	1868.73	219.488	438.975	631.992	557.762	219.488	536.642	219.488	1120.6	561.749	219.488	1231.4	890.865	219.488	2368.24	1713.17	219.488	219.488	219.488	758.939	219.488	219.488	219.488	61032.3	41269.8	35201.7	48807.2	46100.3	40477.5	75689.7	53908.3	36624.6	219.488	219.488
M337T806	337.161	13.4251	88184.1	59805.5	41310.8	59179.6	151703	92141.8	16461.3	85874	115671	1303.22	8423.23	3908.99	6487.79	16093.8	7625.94	1226.72	1362.52	17450.7	258.019	20395.3	258.019	10075.7	10444.4	155868	13713.6	2217.17	2503.18	13238.9	1582.87	4119.86	8748.54	2931.95	7848.39	530.036	3556.46	3212.15	107753	205946	83432.9	66173.6	143861	171675	193634	52334.9	71907.2	258.019	516.037
M337T1118	337.235	18.6314	927870	2.37697e+06	499722	608900	528585	237545	750846	688432	473971	7589.98	2856.24	4281.08	35628	6153.66	2859.9	4589.04	4002.57	7655.29	2164.6	9067.5	827.826	6711.08	13762.1	371544	897.812	1005.65	36292.1	8478.52	2720.52	2358.65	1134.72	3122.53	5567.92	3704.09	14515.2	627.903	2.11549e+06	625988	997959	596008	715309	1.07283e+06	431519	1.59193e+06	475701	709131	647727
M337T1139	337.263	18.9848	4973.39	7339.4	3163.44	5536.94	3616.76	2647.26	2618.81	4833.69	6832.84	924.718	924.718	924.718	924.718	924.718	924.718	924.718	924.718	924.718	924.718	924.718	924.718	924.718	924.718	924.718	924.718	924.718	924.718	924.718	1849.44	924.718	924.718	924.718	924.718	924.718	924.718	51548.9	9497.93	4103.37	3459.12	4195.1	4159.7	3411.08	7988.61	10240.7	5328.55	924.718	924.718
M337T1329	337.308	22.1462	216183	226811	124148	183970	156497	138525	120934	195623	202666	3822.06	1258.57	513.156	671.636	1199.63	1267.16	1401.4	2746.68	748.023	254.073	2801.69	254.073	2560.99	2654.76	254.073	1192.49	559.33	3549.6	254.073	9524.91	1521	254.073	3325.21	831.704	3947.04	5103.57	1136.46	327295	225194	202444	226839	186540	166355	275213	356888	214293	1227.46	1907.25
M337T1120	337.308	18.6593	49166	65447.3	23051	18408	37679.3	46578.8	37274.7	59590.5	2825.24	10428.1	1236.68	2040.12	3419.22	2619.97	5700.85	3416.75	9860.36	2454.37	566.05	5211.63	283.025	2126.88	3163.61	283.025	13267.7	677.872	7392.37	6677.73	4600.38	25125.7	4440.7	2884.96	6048.98	4716.93	19138.4	10623.3	106451	8331.19	16433.8	84856.2	38047.2	11597.9	75460.3	24185.3	56484.4	8656.15	11896.7
M338T64	337.97	1.0669	2784.14	2784.14	2784.14	2784.14	2784.14	2784.14	2784.14	2784.14	2784.14	84506.5	62665.6	70557.4	63489.2	83308.9	83841.2	72742.4	70898.4	75936	2784.14	91259.1	2784.14	82211.1	68760.6	2784.14	86829.4	74567.2	17468.9	21759.4	95912.4	86482	77314.6	62507	40155	78812.1	71193.2	90385.3	2784.14	2784.14	2784.14	2784.14	2784.14	2784.14	2784.14	2784.14	2784.14	48289.4	51190.4
M338T76	338.051	1.26621	405.795	405.795	405.795	405.795	405.795	405.795	405.795	405.795	405.795	15732.4	5100.21	907.666	7205.49	3782.07	1285.66	4317.02	1160.77	5138.02	405.795	16234	405.795	18616.5	7421.03	405.795	3303.7	31103.9	31197.1	405.795	10815.9	4223.15	2395.55	3584.43	7134.2	896.109	1041.87	5128.37	405.795	405.795	405.795	405.795	405.795	405.795	405.795	405.795	405.795	23462.5	6915.74
M338T805	338.155	13.4224	167068	103996	72024.3	94346.4	273486	181993	38957.7	155832	229533	8204.71	8020.21	16350.4	18698.6	31354	15258.3	6837.81	10523.1	36722.1	229.805	33715.6	229.805	900.752	30820.2	229.805	23299.9	3488.2	4402.86	3337.49	2548.12	19917.6	23355.6	2468.32	7313.22	4409.88	8192.33	2579.3	211265	391475	147393	90639.3	259984	328636	367207	98379.3	136106	229.805	229.805
M338T1118	338.239	18.6322	175645	476955	101040	113975	101951	45799.4	146186	132849	95204	478.626	239.313	239.313	6821.84	500.879	239.313	239.313	239.313	239.313	239.313	1803.36	239.313	780.855	2686.98	239.313	514.231	239.313	1320.57	2498.82	239.313	239.313	239.313	746.064	705.894	239.313	751.983	239.313	416274	117537	187932	119171	3103.33	218235	84884.4	317677	92839.9	141927	128889
M338T1329	338.311	22.1476	37268.8	47629.2	19272.2	26630	35968.2	31830.7	15866.5	48056.7	25587.7	813.463	1192.33	1446.87	1561.27	2481.76	1335.19	1118.67	511.519	1622.74	247.551	693.242	1530.38	512.795	1517.56	98264.7	2293.28	1162.96	585.341	495.103	1119.64	247.551	1125.06	2700.11	247.551	1391.39	2117.52	3206.05	69534.6	48624.4	44785.4	49876.8	43450.2	36017.3	58789.1	76139.3	17941.9	1636.7	2119.97
M338T1311	338.342	21.8444	1.61266e+06	5.08154e+06	311589	604316	1.04493e+06	746580	354221	459255	618408	46039.1	11042.9	17130.4	91691.7	35361.2	37628.9	16912.6	24691.6	23951.8	11987.3	27930	9445.95	47104.5	36016.7	1.34198e+06	19316.5	5181.1	42892	2812.87	53232.9	13677.6	13721.1	2083.66	956.917	183166	29181.8	5352.84	857537	1.17802e+06	1.08552e+06	2.19795e+06	478.458	396600	2.01602e+06	1.52248e+06	717789	49858.1	5593.86
M339T805	339.158	13.4195	27112.2	8223.2	14406.6	10856.5	45554.9	28933.6	8798.57	31955.9	7631.98	1455.93	1127.45	2385.84	5020.49	1340.44	1634.69	1962.88	2124.29	2869.01	257.536	4294.44	257.536	6018.96	2359.52	257.536	3367.08	694.865	2329.09	5030.46	4970.01	3511.49	4141.75	1379.82	2864.12	785.833	1358.4	257.536	39404.7	68525.2	19028.9	6674.16	50268.2	56501.2	63152.9	24987.1	22411.7	13047.6	257.536
M339T1071	339.17	17.8464	73038.1	65853.5	9610.65	34942.3	91675.3	55873.6	56114.6	89448.9	25281.7	269.286	1509.96	2097.93	555.873	783.703	269.286	1257.01	588.782	4405.22	269.286	2564.14	269.286	3584.93	1819.51	269.286	571.335	2060.98	538.573	269.286	634.323	269.286	269.286	551.969	575.735	269.286	269.286	269.286	95782.6	55508.5	80664.4	72135.2	72120.5	67521	53097.7	70176.7	66576.2	269.286	269.286
M339T956	339.172	15.9277	55955.5	94334.8	22756.1	51772.7	73889.5	59938.2	10626.6	60719.3	70818.2	711.785	6531.04	739.121	10938.9	1976.49	615.986	9128.13	7641.2	618.801	281.353	43543.9	281.353	77659.9	116759	89385.5	36472.2	92430.9	34531.1	83644	17706	29061.5	104278	16310	34940.6	7010.47	1333.51	2751.35	127757	34693.2	55332.3	62399	397564	72341.8	109304	39285.6	29434.3	281.353	2101.72
M339T1036	339.172	17.2691	13728.2	46665.1	15749.2	9135.03	21168.3	17280.8	32166.1	29658	12125.6	1288.41	477.406	687.604	2133.04	813.557	1854.74	2681.37	1582.88	2830.78	238.703	12723.8	238.703	10334.1	18902.4	238.703	9027.07	14920.3	3230.97	12936.9	1760.64	5675.4	7914.13	1534.41	8715.64	1602.97	238.703	2265.24	98693.6	85155.9	77872.6	93238.9	108751	52863.4	129013	168178	130590	238.703	238.703
M339T1118	339.241	18.6261	16487.5	64326.1	7260.08	17027	5577.12	1555.36	15620.3	20717	4299.49	373.436	373.436	373.436	1143.43	373.436	373.436	373.436	373.436	373.436	373.436	373.436	373.436	373.436	373.436	373.436	373.436	373.436	746.872	373.436	373.436	373.436	373.436	373.436	373.436	373.436	373.436	373.436	55071.4	5893.56	23640.4	11388.2	5325.67	25798.9	15538.8	43627.3	6247.61	9980.04	16630.6
M339T849	339.251	14.1438	210938	147740	51446.2	74165	180855	163183	66852	193049	191592	7164.52	9919.57	18799.4	17123.2	15364	649.996	1232.85	4103.63	11586	252.352	5542.76	252.352	2894.97	4147.36	252.352	8313.3	7960.47	3408.87	4330.77	6592.02	12241.8	13071.7	3797.9	6253.97	4801.71	3613.97	3052.92	272570	158130	222469	274990	275798	348118	397695	146925	158606	252.352	504.703
M339T1311	339.346	21.8421	390738	1.25376e+06	73539.6	136537	252482	180820	85929.6	112635	149608	8639.12	2766.98	1146.35	21070.4	4295.78	1004.28	962.139	3167.14	5044.6	1478.82	7085.08	1512.83	6911.7	4241.57	133389	4273.21	2894.23	9437.38	1186.43	13776.9	5715.43	1125.86	565.469	6119.82	41019	9474.62	3221.45	200536	284077	331574	530955	5179.2	94163.7	484001	358071	170553	12931.2	7179.98
M340T832	340.116	13.8693	116001	103844	82542.7	71774.8	132363	126958	57161.5	127730	103360	13475	14601.2	19416.7	24557.1	6768.16	18044.7	6889.21	4980.46	22361.1	284.361	5564.56	284.361	1415.39	5681.71	284.361	6372.53	5515.32	2086.28	1593.28	3531.27	2248.18	1643.46	1282.51	1665.57	763.551	3787.9	1129.78	148078	114917	77878.6	87446	117190	114889	126608	93281.3	72150.5	2423.34	2347.65
M340T849	340.254	14.1455	37370.6	17282.9	4034.34	29490.3	33951.5	28724.5	7260.74	38008.6	37976.5	1066.58	1888.29	3267.65	5549.85	1581.71	1315.44	558.352	881.073	1179.01	254.038	616.69	254.038	254.038	1183.63	254.038	1432.38	630.8	254.038	1757.73	254.038	888.761	1472.2	556.961	508.075	254.038	254.038	784.952	60998.6	46099.3	31374.3	56599.8	52382.1	34667.4	62978.1	32760.3	27968.4	254.038	254.038
M340T784	340.283	13.0599	4242.22	18013.1	5429.49	5130.16	13693.1	12125.2	11060.9	8037.61	8876.43	7471.69	9297.08	5341.61	4566.61	8187.3	9656	11923	5905.4	5020.09	12209.7	6034.67	1341.01	8249.08	10291.6	562525	10714.8	3891.62	12901.6	16606.3	7641.59	6069.91	5837.12	14913.6	3845.81	6018.53	5736.43	7383.75	14718.8	6304.16	9402.11	7417.81	8780.95	1039.04	8653.06	10631.4	2996.02	7399.95	4330.13
M340T966	340.285	16.096	96200	112658	25999	76727.7	276029	147485	22452.4	89496.1	200264	849.24	247.615	247.615	1169.88	671.407	642.669	247.615	662.326	1200.92	247.615	5248.27	247.615	247.615	1492.63	247.615	4102.13	247.615	606.253	247.615	247.615	2547.8	247.615	247.615	720.538	655.153	1088.18	1263.15	231800	387553	147571	63357.2	266453	429049	453562	62575.6	112484	247.615	247.615
M340T1308	340.357	21.8069	127620	280488	152556	117254	102779	102865	173906	152979	277743	215.751	215.751	215.751	696.732	215.751	215.751	215.751	215.751	550.336	215.751	215.751	215.751	670.003	215.751	215.751	215.751	215.751	502.543	215.751	215.751	215.751	215.751	215.751	215.751	507.129	215.751	215.751	510000	158715	145193	406882	271389	95231.6	187220	1.29653e+06	105761	215.751	215.751
M341T966	340.787	16.1074	34444.8	40886.9	8892.92	31903.4	112044	59778.2	7978.46	39876.7	71477.8	338.186	338.186	338.186	338.186	338.186	338.186	338.186	338.186	338.186	338.186	1328.56	338.186	338.186	676.372	338.186	338.186	338.186	338.186	338.186	338.186	338.186	338.186	338.186	338.186	338.186	338.186	338.186	102522	172506	47789.9	25698.3	121899	188457	198769	19214.1	45938.3	338.186	338.186
M341T1062	341.18	17.7004	328896	439458	159805	305422	454552	309615	303953	351951	263813	4305.49	20060.6	17210.6	60734.1	48775.4	25028.1	23902.8	22956.1	6748.19	583.507	40476	583.507	59261.2	87445.8	59322.7	39445.6	40112.7	27409.1	27143.5	44246.4	17590.9	22673.3	13193.3	27216.2	12284.1	3019.26	1366.13	428223	342097	333282	90573	21936.4	90143.1	344367	397020	357339	1891.35	4070.85
M341T1024	341.23	17.0645	95402.5	105817	43573.8	62275	123357	96542.3	26883.5	85067.8	111179	2174.96	3180.21	914.12	3964.35	4532.61	1326.85	2059.38	2395.52	1126.19	244.942	981.018	644.265	1846.19	975.677	119719	2145.5	1095.35	1731.64	861.346	1133.91	1416.19	244.942	1859.52	1966.8	1345.93	571.491	793.287	167897	131844	67903.7	66357.4	106888	118512	168234	108207	77509.2	591.177	244.942
M341T1054	341.267	17.5656	1.44657e+06	2.77664e+06	673284	1.37167e+06	1.16727e+06	1.27037e+06	845548	1.21713e+06	1.43744e+06	137312	104805	81366.1	134192	87446.3	109442	94939.2	75337.5	75999.1	24071.5	162459	23832.2	93031.1	107795	1.9574e+06	139123	56101.7	44183.5	60375.9	244861	134875	47279.7	26094.3	25977.3	59918.9	172200	111831	3.1521e+06	1.73549e+06	1.2977e+06	2.11034e+06	1.44615e+06	1.3266e+06	2.18937e+06	2.30013e+06	1.73562e+06	67447.7	173356
M342T1062	342.184	17.7041	38868.4	90483	31598.6	66419.3	46900.1	61370.1	63829	60508.5	54383.5	2185.51	4220.55	855.518	10165.8	10795.3	4738.79	5416.38	2693.03	2584.9	248.941	8301.3	248.941	12768.7	17857.9	248.941	2515.56	7537.18	4589.75	3274.84	8656.44	4270.89	2116.36	986.728	6936.14	984.525	248.941	542.496	31939.9	36219	23497.1	28588.5	66754.8	29654.8	43409.1	26071.3	30319.5	248.941	497.881
M343T1102	343.197	18.3702	92818	118110	29427.2	78738.7	147959	95219.7	65665.7	91209.9	46925.6	200.374	1037.01	1224.56	843.504	2618.07	567.157	447.216	786.681	1007.32	200.374	1458.43	200.374	4317.14	5658.32	200.374	739.056	2433.96	569.109	200.374	3116.54	1110.25	200.374	200.374	717.225	200.374	447.597	200.374	133336	161649	126826	104129	149595	150364	115596	156821	78269.4	200.374	200.374
M343T1054	343.273	17.5653	34234.9	68442.7	15522	36930.5	28436.2	30537.1	8334.3	35746.4	29605.8	2651.81	1552.66	774.314	1233.65	916.583	852.605	959.068	1190.88	2059.67	673.355	879.247	1090.26	1281.07	1765.51	71529.7	2540.04	504.608	1712.77	634.254	970.452	2374.96	806.292	2352.19	2625.71	2379.38	1268.6	1442.51	79166.4	41822	31381	52391.1	32057.6	30492.7	53938.5	61084.2	41615.8	3789.77	3077.28
M343T825	343.296	13.7568	8042.43	6192.93	4326.56	9107.6	6563.31	8247.32	2323.97	2834.06	15396.1	13263.2	5865.04	4938.17	13301.5	12949.9	12499.6	6806.09	8163.95	6869.7	2964.58	13916.9	6477.46	4153.5	3518.99	156120	3672.81	13233.7	17614.9	6476.5	25144.1	5547.83	4053.72	14100.2	12741	4244.21	15741.5	16511.9	6678.2	5706.32	6564.92	4053.93	8044.36	5132.82	4359.38	16625.6	5066.79	18461.6	12859.7
M345T72	344.846	1.19843	1748.69	1748.69	1748.69	1748.69	1748.69	1748.69	1748.69	1748.69	1748.69	21825.7	6258.99	9198.32	13209.6	16230.1	13534.7	10177.3	16458.2	12155.9	1748.69	16583.4	1748.69	7467.68	3543.64	1748.69	13086.5	12948.6	14792.7	3497.38	29144.1	9218.98	5173.24	18155.2	14975.4	12223.6	18552.9	30396.4	1748.69	1748.69	1748.69	1748.69	1748.69	1748.69	1748.69	1748.69	1748.69	22700.3	17872.4
M345T895	345.204	14.9216	526628	557410	110250	430586	1.25113e+06	1.04897e+06	554503	788176	274612	8673.29	9148.62	7013.51	23754.3	40910.5	17608.6	16515.5	15313	4011.43	241.838	26218.5	241.838	29098	73157.5	66432.3	13372.5	27434.5	5221.85	16331.6	23500.9	11693.4	44686.5	12548.3	21524.4	4508.61	1301.83	1497.4	1.37334e+06	819399	779850	3.93843e+06	2.50223e+06	2.56501e+06	604216	650162	537401	1284.31	971.178
M346T1288	346.308	21.4746	98615.2	199933	50963.4	103387	91954.5	91107.5	68415.8	94687.7	117860	241.531	540.887	241.531	2148.68	241.531	241.531	241.531	241.531	241.531	241.531	541.878	241.531	241.531	512.242	241.531	756.106	241.531	241.531	241.531	1004.67	241.531	241.531	241.531	241.531	483.061	241.531	241.531	205550	119322	99316.3	135103	92655.6	84230	149060	171120	142605	241.531	241.531
M347T72	346.843	1.1987	439.033	439.033	439.033	439.033	439.033	439.033	439.033	439.033	439.033	8530.19	13742.1	12757.4	12356.1	9392.08	15248	9731	8395.82	6355.82	439.033	17751.3	439.033	10858.8	8568.73	439.033	15053.2	7498.41	11913.6	878.067	29354.2	11503.1	3742.82	10692.6	5355.01	13764.8	10845.2	12755.7	439.033	439.033	439.033	439.033	439.033	439.033	439.033	439.033	439.033	21455.6	19893.6
M347T1062	347.196	17.7013	1.231e+06	1.46483e+06	471062	917388	1.66332e+06	1.00384e+06	1.1215e+06	1.39971e+06	731377	27992.1	58046	56988.6	235226	186275	81852.1	79859	76024.7	72413.6	1041.78	142350	520.889	137356	340748	896086	116265	138155	81422.2	80175.7	143152	66522.4	79917.5	38303.8	88294.7	43455.3	7210.42	6166.21	1.53415e+06	1.21246e+06	1.32279e+06	958935	1.12153e+06	1.09747e+06	1.18109e+06	1.46399e+06	1.35265e+06	6574.73	18408.5
M347T937	347.22	15.6174	481008	498005	92933.2	115965	869905	688870	467914	589828	184762	4461.55	4565.81	3378.98	13010.7	10862.2	7765.12	6572.5	8434.24	1960.88	242.684	8928.68	242.684	2548.06	24148	242.684	7168.33	9935.7	599.519	3750.57	1376.22	4564.19	6708.26	2087.15	5229	1332.09	242.684	242.684	856393	541130	378065	2.19109e+06	1.39759e+06	1.53311e+06	442352	750638	209792	242.684	645.71
M347T680	347.231	11.3295	95671.8	8157.48	23485.1	2544.86	32169.4	33166.5	30192.5	20674	2151.22	145.088	477.419	594.521	2948.13	145.088	145.088	960.336	145.088	1277.32	145.088	2041.54	145.088	3727.96	3012.04	145.088	1058.82	4652.64	1045.51	1739.6	585.744	1348.59	4294.42	145.088	990.514	145.088	145.088	145.088	1661.66	25942.2	2931.04	15114.9	10308	643.465	20550.2	1397.71	25164.4	1137.93	290.175
M347T1292	347.315	21.5374	94156.3	195445	39272.7	84844.4	85077.4	91316.7	47377.3	85408.9	102095	644.917	2308.1	2531.64	834.316	680.354	720.623	475.466	651.479	3494.74	230.759	656.902	1352.55	3791.86	789.585	238834	1354	1014.79	1721.98	1476.31	1792.96	1125.54	1181.15	561.566	2249.41	816.052	862.356	230.759	220551	119273	87780.4	119341	115651	90077.2	148230	159626	120688	635.23	1152.29
M348T85	348.071	1.41596	12077	12077	12077	12077	12077	12077	12077	12077	12077	124666	91652.3	82690.9	148909	97545	132619	102827	118385	85753.4	12077	65740.2	12077	74273.9	57586.8	12077	40028.6	29836.6	35079.2	24154	60279.6	34860.7	33487.6	41839.6	41578.3	52412.8	42236.9	64747.2	12077	12077	12077	12077	12077	12077	12077	12077	12077	170718	92227.7
M348T1062	348.199	17.6994	275284	305801	101400	199064	370008	220534	241371	301535	154087	860.25	12932	2675.79	46580.7	40983	9738.11	13982.2	11421.4	11147.8	330.429	29182.9	330.429	52688.4	75222.3	330.429	24591.5	27831	9176.49	18835.3	29383.8	14668.8	19213.6	9951.98	7948.59	8796.2	1257.76	1566.01	326599	258486	279378	201757	258817	243104	252867	321481	288465	330.429	4411.15
M348T853	348.326	14.2117	23045.7	25449.7	4241.23	43491.4	56459.1	74877.8	44715.7	29254.6	28530.3	322.134	322.134	322.134	322.134	322.134	322.134	322.134	322.134	322.134	322.134	322.134	322.134	322.134	322.134	322.134	322.134	322.134	322.134	322.134	322.134	322.134	322.134	322.134	322.134	322.134	322.134	322.134	123585	59858	41237.3	87522.2	117877	43366.9	64923.9	157928	60905.4	322.134	322.134
M348T1236	348.348	20.6025	346723	531214	157056	295738	275436	268248	156244	298603	302956	1752.92	700.813	1089.18	1069.8	2344.33	2168.21	514.413	3173.69	901.196	257.207	4159	257.207	2239.37	2132.33	257.207	7073.45	1695.31	1184.93	257.207	12071.7	2200.96	257.207	660.425	3568.16	5608.04	3939.77	4042.54	746525	380016	305053	449640	22473.3	307482	521069	644701	374534	4986.8	2154.9
M349T430	349.184	7.1696	2548.4	4526.81	1984.17	2135.74	7056.51	3777.13	7423.89	3641.43	1375.78	8475.37	13487.7	10161.2	7773.57	11079	4166.73	6774.24	11535.7	16024.3	8426.05	5935.83	8596.21	12500	7166.19	1.42608e+06	7561.51	13939	12137.2	22009.1	11025.6	24201	30129.2	11053.6	17381.8	17469	17974.4	11556	8371.24	8368.95	5928.24	10399.1	6020.56	4683.66	6649.23	4106.15	5376.92	12610	10887.8
M349T871	349.199	14.515	19164.2	17092.1	5180.51	13848.6	17514.7	12593.1	8770.95	9694.67	14305.2	7360.78	63837.5	102948	370877	27772.2	13153.5	31239.8	13747	253640	235.9	62837.5	235.9	110332	134049	78360.1	27462.1	39212.7	27801.3	33315.7	39801.4	42452.4	41307.4	22616.6	39534.7	10785.8	2781.38	6774.97	39089.2	15822.7	20904.7	54633.5	43910.8	28592	16360.1	26566.6	7128.78	619.814	741.736
M349T1101	349.212	18.3542	750107	970237	224519	678482	1.18953e+06	637977	504827	857761	534357	1983.37	1518.67	969.656	36657.8	9725	6737.5	1876.46	4022.53	8076.55	191.032	3920.9	382.064	24371.4	27432.5	191.032	3945.76	7372.5	1964.99	1176.91	17545.7	5275.84	921.707	3501.31	3604.9	1466.67	572.345	1404.42	1.80795e+06	1.40402e+06	1.03041e+06	1.28832e+06	1.28482e+06	1.23262e+06	864546	1.26097e+06	932842	497.284	1570.62
M349T1236	349.351	20.5992	72199.6	120579	34020.6	64349.7	57596.9	55500.7	35401.8	62152.8	70003	234.432	234.432	234.432	786.468	234.432	234.432	234.432	234.432	234.432	234.432	234.432	234.432	234.432	606.828	234.432	234.432	234.432	234.432	234.432	911.925	234.432	234.432	234.432	234.432	625.435	234.432	234.432	178237	81939.2	66205.4	104205	75192.6	66455.4	115524	147775	84721	234.432	234.432
M350T921	350.173	15.345	990068	783388	418829	493730	1.65014e+06	1.19122e+06	182019	951574	1.31953e+06	21348.3	21857	33174.1	33054.6	44586.8	28239	7828.89	9683.41	33201.6	245.624	27010.1	245.624	3986.56	27297.4	245.624	30016	1092.37	3723.57	7304.9	5675.84	2412.61	5691.58	1516	2415.87	1598.99	6456.45	1064.25	1.72665e+06	1.63347e+06	831535	562157	1.40424e+06	1.53756e+06	1.82502e+06	738933	784987	955.403	669.237
M350T489	350.207	8.15348	2208.66	135.977	605.099	1730.58	16977.3	2590.82	135.977	2420.2	769.078	5778.2	3582.03	10303.2	7911.92	12035.3	2822.71	8636.07	6265.46	14468.2	135.977	19300.1	135.977	3172.79	35709.1	135.977	25980.6	3914.26	1750.71	9314.16	17824.7	332729	70095.3	32883.9	67674.9	36654.3	111255	39696.4	1607.18	17450.1	3912.15	4783.6	15809.5	41081.9	24244.2	135.977	2611.14	135.977	135.977
M350T1101	350.215	18.3521	164649	210313	48581.1	151732	259482	137974	111454	189162	119762	234.178	234.178	234.178	6289.82	1413.14	468.355	628.61	1426.98	1615.68	234.178	807.626	234.178	2923	9311.47	234.178	1138.73	1063.42	579.745	234.178	2878.97	1252.29	234.178	234.178	678.055	234.178	234.178	234.178	386948	306503	223895	285640	289862	268848	187543	272087	200027	234.178	234.178
M351T796	350.988	13.2747	21586	54622.1	16345.6	21178.8	27371.5	18692.4	21113.4	10900.2	27724.7	19427.8	19556.1	8698.16	9033.63	19845.7	18904.1	6196.23	17850.8	16699.4	23571.8	8347.87	24453.3	21810.8	20788.2	2.50972e+06	18814.1	13585.8	16262.2	21813.1	20032.7	20609.8	19594.2	18851.8	18552.1	16913.8	20584.3	14536.3	27672.3	22336.7	17328.6	18847.7	20143.6	10593.6	23952.8	15335	22695.1	24328.6	4711.78
M351T969	351.1	16.1433	60644.7	96622.6	40864.8	50935.1	28940.8	50497.2	61360.2	56513.7	59259.6	12915.4	16951.7	5962.74	3242.32	7718.32	9856.18	608.515	9120.99	11062.8	15300.4	2130.79	2433.78	5489.85	4089.88	4.83345e+06	12956.3	6586.32	14725.3	7615.48	10423.9	9447.41	15343	11156.7	2890.14	13254.7	5246.33	18902	63162.2	40712	43543	38560.7	36353.8	32182.6	50028.9	64300.8	53609.3	18863.5	1111.15
M351T921	351.177	15.3468	183152	144233	78118.6	89734.3	302464	200824	33585.2	180316	232141	5530.07	1499.89	3884.62	8416.56	5470.84	3690.37	1023.83	772.322	6722.35	247.556	7155.02	247.556	1027.14	3865.76	247.556	4711.63	2144.51	1611.16	1136.75	2260.33	2584.13	1236	247.556	2049.75	576.19	1274.05	1575.73	310589	298618	157529	113649	257380	283188	336876	79311.7	140006	1306.09	247.556
M351T1015	351.193	16.9196	43748.6	62070.8	6421.39	19569.6	3092.77	20398.6	6958.67	27189.5	26268.4	514.855	478.526	958.32	504.539	544.652	467.925	537.667	574.837	1878.48	228.96	829.858	272.445	114.48	114.48	42442.7	2289.25	114.48	114.48	529.029	114.48	114.48	114.48	114.48	478.017	504.726	609.251	114.48	22262.5	31555.7	25182.9	49951.4	27412.9	23677.1	49187	39710.8	35104.3	581.836	1806.47
M351T1097	351.229	18.2794	169929	179927	17836.8	13953	132019	91890.2	110937	240233	78794.1	1289.69	464.15	1209.27	1171.59	1866.97	2062.5	535.777	457.808	4167.52	1803.33	617.105	1769.35	943.173	5115.32	229464	1127.97	811.964	1078.57	382.379	1934.75	674.482	1300.89	910.088	3013.74	1243.07	503.623	2066.5	421830	290240	126906	853919	557052	642770	145010	401212	158654	2241.46	896.431
M351T1149	351.228	19.1471	58359.1	102454	71419	60104.1	80139.3	47108.9	55480.2	75268.7	34144.1	1757.69	1241.54	4618.43	5722.52	1831.75	599.449	3871.09	796.338	8216.84	3071.7	3694.47	1870.49	1983.08	1208.54	474254	5314.84	2058.16	3198.75	2792.63	1680.58	1733.81	2909.9	1512.28	3633.72	2845.09	3207.65	2192.21	115363	93790.1	90011.4	63545.1	84618.1	88081.2	82141.6	5605.41	88144.4	2167.5	999.693
M351T1038	351.251	17.3061	601665	877962	94454	354709	1.16461e+06	1.04485e+06	526457	567784	23729.3	9049.14	5988.39	2731.56	23120.4	1968.99	9109.29	3519.83	15245.4	3835.12	262.509	13208.8	262.509	6459.22	44571.2	262.509	18535.7	23330.7	11759.1	2718.23	19364.9	2844.77	3453.9	2801.59	7721.17	5297.91	1045.82	1169.68	1.28226e+06	1.16372e+06	688138	2.37285e+06	1.42562e+06	1.46991e+06	693019	1.79529e+06	417807	774.691	1826.3
M351T1233	351.287	20.5463	224892	324642	76715.7	41459.4	71673.4	74711.2	101966	93278.3	10617.3	1497.93	520.376	514.503	4932.56	1982.51	1528.11	652.178	2108.25	974.409	257.252	1816.72	257.252	257.252	1878.98	257.252	688.251	636.238	643.231	257.252	2049.81	613.108	257.252	588.188	1101.49	1670.8	2013	3152.03	303482	202002	156469	134934	180091	173925	308220	237334	136562	257.252	257.252
M352T921	352.171	15.345	318516	254354	138016	162372	544471	361123	62425.7	308236	465187	5738.71	7598.96	6362.7	9868.7	15545.6	2405.6	3705.55	3431.66	12594.1	211.035	10945.9	211.035	668.257	3550.97	211.035	5203.2	1969.52	1922.19	1054.76	1044.03	3284.47	603.697	657.051	1167	772.655	1085.28	2252.92	553078	527331	271659	187795	470896	505694	603834	247693	255262	211.035	422.069
M352T1097	352.233	18.2827	41995.9	36136	10316.4	20862.6	38834.1	18827.5	23810.3	55706.3	17646.2	258.416	1839.17	2573.12	5835.71	1289.12	1101.83	1049.59	954.609	3051.84	258.416	930.816	258.416	2719.55	2537.33	258.416	1273.83	1216.64	516.832	258.416	1357.47	258.416	258.416	258.416	258.416	258.416	258.416	258.416	98237.5	68505.2	30628.5	203504	136562	148820	32165.7	92646.6	36161.6	258.416	1304.76
M352T951	352.306	15.8544	23330.1	24826	9760.43	5493.65	25597.5	20944.8	6860.31	27441.1	5193.12	231.386	473.24	462.773	1555.91	231.386	231.386	519.507	477.478	231.386	231.386	231.386	231.386	231.386	231.386	231.386	231.386	231.386	231.386	231.386	231.386	231.386	231.386	231.386	231.386	231.386	231.386	231.386	35662.7	24696.7	12488.1	29825.2	26899.7	26316.8	42893.1	30684.9	21018	231.386	231.386
M352T1363	352.358	22.7165	103255	239183	50341.4	93116.3	101260	56754.3	55782.6	94502	129250	251.017	251.017	251.017	1536.06	570.188	705.634	251.017	502.035	251.017	251.017	1461.47	251.017	251.017	833.711	251.017	2057.36	251.017	251.017	251.017	1093.43	251.017	251.017	251.017	251.017	964.859	610.875	251.017	249068	99236.9	96870.9	161242	124031	113589	179084	182705	85697	251.017	251.017
M353T666	352.548	11.1073	24335.9	8743.56	12530.1	20577.2	110407	49165.7	734.043	31284.6	52983.3	154.297	154.297	154.297	154.297	154.297	154.297	154.297	154.297	154.297	154.297	154.297	154.297	154.297	154.297	154.297	154.297	154.297	154.297	154.297	154.297	154.297	154.297	154.297	154.297	154.297	154.297	154.297	75368.2	127103	48475.1	8583.75	154.297	176828	145699	10886.3	36158.9	154.297	154.297
M353T921	353.174	15.3468	56966.8	46814.1	23723.4	6886.73	97031.3	65846.1	14851.8	57172.4	75156.1	505.562	566.813	1891.48	696.84	2392.28	733.119	228.921	753.232	1389.79	228.921	2032.11	228.921	532.383	1731.85	228.921	2143.88	228.921	228.921	228.921	228.921	228.921	228.921	228.921	228.921	228.921	228.921	228.921	76193.5	95402.9	48164.6	50194.7	86893.4	71102.6	101464	60669.9	46822.5	228.921	228.921
M353T1118	353.209	18.6309	27872.1	67626.6	22741.1	1200.41	8234.86	828.846	31676.4	28188.4	1964.67	414.423	414.423	414.423	2986.17	414.423	414.423	414.423	414.423	414.423	414.423	414.423	414.423	414.423	414.423	414.423	414.423	414.423	1956.62	1597.86	3232.78	1718.04	414.423	1834.28	1974.06	1784.93	1514.99	4585.45	52167.6	20974.6	29884	10098.1	20654.3	11989.4	10337.5	15764.1	9248.94	52248.3	52075.5
M353T1203	353.245	20.0554	25131.9	7459.89	1887.54	24464.5	54409.5	18290.7	10978.7	17698.4	14960.9	218.445	218.445	218.445	218.445	625.896	218.445	436.891	218.445	218.445	218.445	600.245	539.628	218.445	218.445	218.445	218.445	218.445	218.445	218.445	643.419	218.445	218.445	481.92	218.445	218.445	218.445	218.445	8394.95	42185.8	32866.6	21025.4	1421.36	26100.5	43595.2	6965.06	44038.5	218.445	218.445
M353T1013	353.269	16.89	512874	482154	56142.9	241615	700916	657001	358584	541638	210121	3829.08	1080.68	3183.55	3832.16	3884.77	2164.26	3553.76	7166.66	4180.33	7935.76	3651.88	6170.73	4916.97	14171.4	652860	2374.11	2085.35	2026.84	1492.95	6055.94	2534.4	4843.96	909.875	721.02	1030.11	3007.1	5359.95	807447	727158	451474	1.31932e+06	900497	789046	487266	819943	289096	5007.14	6043.95
M353T1236	353.303	20.6059	1.41629e+07	2.15719e+07	8.68192e+06	1.43386e+07	1.32923e+07	1.25457e+07	9.32252e+06	1.34893e+07	1.54547e+07	350073	138109	139172	410734	245494	322265	184267	321610	149847	23855.7	436401	34182.9	228550	351285	3.77395e+06	424861	210508	314984	27037.6	746757	231331	30782.3	258903	271873	418287	409300	333912	2.17699e+07	1.44122e+07	1.27889e+07	1.39571e+07	1.24745e+07	1.21455e+07	1.72274e+07	1.87998e+07	1.46191e+07	375596	325943
M354T1236	354.307	20.6025	3.80466e+06	5.9476e+06	1.96648e+06	3.58009e+06	3.15046e+06	3.07449e+06	2.0719e+06	3.39548e+06	3.82854e+06	75227.6	68975.8	67408.4	83429.7	17336.3	51190.7	67661.2	68118	72725.3	74772.2	118927	71303.3	79631.4	70179.7	9.66356e+06	81996.3	83937.6	108926	65154.8	140719	22379.7	70861.6	18595.8	92865.5	73351.8	83075.8	33297.9	7.38472e+06	4.21423e+06	3.52182e+06	4.64268e+06	3.61185e+06	3.313e+06	5.2133e+06	6.10784e+06	4.08371e+06	36941.2	49665.8
M354T1079	354.307	17.9756	59612.9	96274.6	24199.2	52942.1	49811.9	51311	26323.4	58012	57239	21363.4	23293.8	20072.1	18200.4	20282.4	22257.5	20173	18460.9	21219.4	24263.5	23242	25346.1	19653.8	17816.8	3.2302e+06	24593.8	19538.4	24064.8	22647.4	27151.9	24340.7	21144.8	19782.3	20096.1	21085.8	22260.3	23186.9	106505	12660.7	36246.8	73193.7	62202	38784.7	95391.6	89900.3	52388.4	24084.7	21424.5
M354T1280	354.337	21.3299	126828	125424	66804.8	40106.5	97818.2	97605.1	21006	84581.1	115495	262.718	262.718	262.718	525.435	262.718	539.369	262.718	533.894	262.718	262.718	262.718	262.718	262.718	262.718	262.718	814.237	262.718	262.718	262.718	590.078	262.718	262.718	262.718	262.718	262.718	262.718	262.718	387540	243600	197230	379766	16793.6	117364	204307	277378	132202	262.718	262.718
M354T1320	354.345	22.0053	32211.4	58360.3	13965.6	22951.3	21368.4	26373.9	14105.2	25473.7	1499.73	226.672	226.672	226.672	226.672	226.672	226.672	226.672	226.672	226.672	226.672	226.672	226.672	226.672	226.672	226.672	226.672	226.672	226.672	226.672	226.672	226.672	226.672	226.672	226.672	226.672	226.672	226.672	52745.5	24333.4	17926.1	32572.4	13291	24224.6	54382.2	50054.7	18895.8	226.672	226.672
M355T1143	355.242	19.0457	34956.8	65170.6	8905.2	38858	8505.54	57666.3	29914.2	35479.4	25835.4	237.599	237.599	237.599	1236.73	613.728	475.199	237.599	237.599	237.599	237.599	237.599	237.599	237.599	591.372	237.599	237.599	237.599	237.599	237.599	237.599	237.599	237.599	237.599	237.599	237.599	237.599	237.599	43489.8	46726	33950.1	52821.6	6677.51	50366	49793.6	16213.1	28796.9	237.599	237.599
M355T1167	355.261	19.443	16477.1	61151.5	6329.58	12429.2	27771.8	9953.8	18223.8	30885.7	26415.2	27842.7	26656.4	23544.2	26682.4	24493.5	25836.7	25291.9	26651.2	27726.7	34750.8	30838.4	29549	27176.5	25492.1	4.2062e+06	31823.7	21471.1	30498.6	29340.4	32051.3	31964.3	28001.3	27777.9	26517.1	29172.1	28042.3	30075.4	122582	86590.1	43447.1	95617.6	73557.1	83693.9	70945.5	141085	37137.8	31471.2	30074.3
M355T1236	355.309	20.602	477422	726663	240029	439098	385803	376649	253085	418102	469756	4486.77	56984.2	52161.7	10692	55812.8	7596.46	53591.6	9175.22	56151.5	69252.9	5262.95	60288	3374.25	9225.83	9.41279e+06	10305.4	53227.9	7684.18	58554.6	18074.4	61006.1	59910.1	3192.47	55271.5	13465.9	9686.44	4263.16	912798	521373	431397	568114	458278	419281	646302	755597	501040	5746.02	7701.95
M356T1236	356.312	20.6015	45877.2	75835.4	25674.5	43576.4	41833.9	37177.2	27027	40902	42898.7	7891.56	7958.91	7122.6	6012.03	6582.25	6906.97	5632.6	6014.95	7624.02	8137.93	7891.1	7714.18	6651.37	7835.01	1.09544e+06	9427.54	6275.95	8817.08	7072.58	10333.8	8832.78	8860.56	7954.26	7512.12	6191.24	7087.1	6826.61	86254.6	48628.8	43149.4	57357	47522	43073.2	64317.2	76952	47523.1	8854.57	7842.66
M357T525	357.215	8.75498	208089	151402	114809	193492	483310	188501	45049.5	178872	212852	34751.1	27688.2	37668	42594.7	35120.8	26562.6	16618.8	23985.2	25395.1	129.528	28004.3	129.528	3088.11	31253.7	129.528	37002.8	22272	750.326	8354.83	649.924	1694.56	5087.58	1441.28	3440.84	1449.16	2575.91	2474.48	477552	503022	250002	561348	431114	993110	942267	272829	264397	995.029	507.971
M357T951	357.262	15.8539	1.55954e+06	2.41691e+06	578491	1.48129e+06	1.7613e+06	1.5071e+06	652221	1.43338e+06	1.66025e+06	56408.5	73759.4	68344.6	143411	75793	46648.5	48616.3	54023.7	59757.9	574.564	40108.4	478.587	24164.4	45756.5	146154	57343.4	71165.1	26768.5	80213.8	51887.5	43118.7	55800.6	25200.9	36125	30606.5	33268.2	44285.3	2.62478e+06	1.84564e+06	1.51283e+06	1.89281e+06	1.71427e+06	1.78184e+06	2.94817e+06	2.3274e+06	1.42111e+06	5622.49	4187.69
M358T525	357.717	8.75327	96884	36000.1	39010.4	49677	200355	75078	22189.5	68439.9	85960.4	12917.2	11018.4	14819.4	17078.8	15775	12188.6	6698.66	6765.78	9670.29	143.841	8015.24	143.841	3598.91	12605.2	143.841	13269.9	3329.55	3209.24	4668.1	632.284	1451.31	2862.26	143.841	592.463	143.841	411.461	419.8	206280	199574	101431	227763	171181	409441	377169	97776.4	103229	143.841	143.841
M358T862	357.88	14.3614	35805.5	7056.24	5073.33	24221.3	104112	43656	1277.01	29720.4	69765.8	515.624	515.624	515.624	515.624	515.624	515.624	515.624	515.624	515.624	515.624	515.624	515.624	515.624	515.624	515.624	515.624	515.624	515.624	515.624	515.624	515.624	515.624	515.624	515.624	515.624	515.624	515.624	85578.2	156875	38098.8	5601.89	107062	197940	142970	23518.4	33724.4	515.624	515.624
M358T951	358.265	15.8552	355262	469844	112430	123048	348076	301855	129555	279004	64324	8812.75	14946.2	15296.8	27361.7	14766.8	2353.48	5476.82	2827.35	1091.85	215.791	6327.05	215.791	2794.19	7688.66	215.791	9283.02	15766.7	3770.52	14137.1	5326.92	4995.42	5648.18	4325.94	4830.36	4918.88	1831.95	8019.81	497168	372162	295997	433502	338273	365072	592298	463094	212242	889.982	689.144
M359T1127	358.643	18.7871	20035.8	59137.6	35269	21816.3	42377.7	43140.9	44394.3	20976.3	55415	4012.1	851.741	239.535	2875.14	8949.09	5014.26	1800.53	624.336	843.911	239.535	1385.97	239.535	1538.06	5821.44	239.535	3664.56	1597.98	1344.26	239.535	9381.03	3629.34	239.535	1872.15	1690.7	3646.8	2206.02	3367.36	21760.2	28909.9	28969.1	21226	239.535	19075	31690.8	17829.7	34989.1	1740.09	760.695
M359T1228	359.258	20.4644	106181	141368	39467.5	89623.4	136777	188997	108100	138327	104600	616.401	2584.7	581.729	5766.43	5424.36	14728.7	1541.61	620.148	1409.97	229.971	229.971	229.971	1136.31	3423.79	229.971	925.79	229.971	229.971	229.971	1920.02	2967.28	229.971	2700.48	2797.7	229.971	812.355	1965.54	24924.9	47427.2	39817.8	47931.6	41184.6	16296.7	68227	4654.62	47462.5	229.971	229.971
M359T951	359.267	15.8567	40734.7	64844.6	17279.5	15354.6	46401.8	40488.7	6074.78	39710.4	44953.9	1281.32	733.613	1364.3	4315.07	1010.95	574.366	742.301	635.054	842.524	232.686	638.951	232.686	232.686	1166.84	232.686	746.413	882.198	232.686	1572.41	1517.56	592.374	665.24	232.686	465.372	593.499	670.348	232.686	64754.5	52146.4	37667.4	53536.6	48743.1	44801	83385.5	60311.8	13440.9	232.686	232.686
M360T388	360.202	6.47088	128.616	128.616	128.616	128.616	128.616	128.616	128.616	128.616	128.616	2878.04	2053.4	8904.13	8408.07	14917	3141.57	4357.69	1752.94	12161.3	128.616	23055.6	128.616	6441.89	9061.13	128.616	19560.1	2063.44	5845.35	107393	59469.7	411155	73030.8	86968.2	93585.4	70029.7	160392	143781	128.616	128.616	128.616	128.616	128.616	128.616	128.616	128.616	128.616	321.166	128.616
M360T1311	360.324	21.8419	583273	1.52431e+06	120990	113855	392152	152072	122977	139511	1218.26	7711.2	11087.7	8640.31	44364.8	12447.9	13845.7	2850.99	881.116	589.596	2792.97	3967.17	5311.8	11809.3	15608.4	864969	14694.4	5357.29	25201.2	9223.94	23549.2	20708.5	5797.01	11101	5775.92	89327.1	25957.2	16421.2	482590	466575	414352	403844	156518	29693.9	670808	597860	196116	24089.8	20934.4
M361T956	361.154	15.9273	179658	281240	60876.2	164270	240594	191094	59501.7	196962	219793	2251.76	4534.35	4840.96	7139.96	1237.66	4210.61	1932.14	1437.75	1935.84	232.299	1666.22	232.299	13744.1	2733.16	232.299	3496.74	18618.4	823.609	775.963	887.619	6010.71	740.623	4804.65	5785.85	1813.01	2352.7	636.607	342965	230601	178059	184039	246160	253835	314324	247013	165180	2121.68	232.299
M361T1029	361.272	17.1476	428864	725591	112588	221780	325171	384533	180103	400453	9245.84	4863.47	8988.18	7141.88	10782.3	8352	2925.91	2223.38	3690.34	7552.61	276.162	3571.72	893.683	3217.33	3305.02	83478.8	5692.73	6919.34	3650.5	3981.3	6547.6	7008.93	5537.29	974.953	2967.78	4002.72	4145.61	1458.42	853399	270249	481889	693330	429674	436222	638405	752166	331124	1591.14	3880.62
M361T1154	361.289	19.2411	79273.2	116446	38949.9	126919	77128.1	56760	4226.73	41100	77279.6	243.615	243.615	243.615	2398.92	636.489	884.727	243.615	243.615	243.615	243.615	243.615	243.615	487.231	772.267	243.615	243.615	243.615	243.615	243.615	1279.72	243.615	243.615	243.615	243.615	243.615	243.615	609.295	114865	73901.3	4980.04	96961.1	116333	111618	115342	122319	59668.3	243.615	243.615
M361T1310	361.328	21.8288	107912	373598	26920	35445.5	63709.6	50375.1	35963.8	34547.8	43146.1	4824.58	912.719	731.519	4892.26	4014.35	2770.93	1647.56	1228.8	2303.75	719.387	1884.65	2133.78	2952.77	3944.33	181339	3523.16	882.566	4078.97	1191.54	3338.87	4465.14	1743.1	1789.29	2306.22	26241.9	4656.68	1826.9	43307.6	66460.2	66648.5	117247	70171.9	19648.2	161467	58726	46482.3	3325.56	3606.36
M362T956	362.158	15.9269	36683.2	52762.8	12506.9	20787.7	45354.8	36590.5	12419.4	40857.5	42963.2	263.485	263.485	558.714	1280.17	263.485	263.485	263.485	263.485	529.986	263.485	1464.83	263.485	2398.94	3420.69	263.485	1679.6	3596.77	616.308	2749.74	263.485	1124.65	3994.15	263.485	1412.82	263.485	263.485	263.485	68407.9	44181.8	30902	35556.8	45793.2	53404.8	63095	49035.6	32637.9	263.485	263.485
M362T960	362.298	16.0061	624910	530936	132235	324829	1.09536e+06	706931	58046.3	530696	894161	18829.3	2990.25	1335.14	10741.1	13229.5	5418.81	1190.81	8178.46	6028.53	966.112	16112.1	230.796	2962.72	18881.1	230.796	26637.5	1123.14	2795.97	230.796	1115.11	2728.92	230.796	1206.55	3968.69	1670.29	3588.87	3725.41	1.20129e+06	1.48517e+06	666312	398667	1.23484e+06	1.60271e+06	2.04617e+06	603476	237921	230.796	230.796
M362T709	362.306	11.8166	17367.1	28043.3	51725.8	51943.2	4791.15	12433.9	4525.86	24608.8	39999.8	124.168	124.168	124.168	124.168	124.168	124.168	124.168	124.168	124.168	124.168	124.168	124.168	124.168	124.168	124.168	124.168	124.168	124.168	124.168	124.168	124.168	124.168	124.168	124.168	124.168	124.168	124.168	77455.9	49036.2	47443.2	17830.1	60231.1	15544.6	63392.9	21943.9	57647.2	124.168	124.168
M362T1308	362.34	21.8069	93207.6	376638	217568	288549	123788	166056	254094	173746	355892	268.597	268.597	268.597	559.126	268.597	268.597	268.597	268.597	268.597	268.597	268.597	268.597	268.597	612.556	268.597	268.597	268.597	268.597	268.597	268.597	268.597	268.597	268.597	268.597	2294.41	268.597	268.597	617269	249351	204740	461858	20176.3	109625	248458	1.57425e+06	245492	268.597	268.597
M363T941	363.157	15.6765	105958	148791	38782.7	101461	134499	98728.8	22075.1	111340	152769	3482.91	3577.89	1057.28	3673.43	3431.53	3909.46	4392.05	1387.98	5162.02	342.176	1683.71	342.176	764.768	4217.69	342.176	2308.01	4155.31	915.559	2164.96	2243.37	2134.17	4713.2	1806.9	829.297	1103.25	1586.96	2011.18	178479	115506	155540	128369	188964	182090	212330	139997	103083	342.176	342.176
M363T1062	363.17	17.7054	109513	126460	23745.8	70950.1	88602.4	81971.3	129984	121418	51555.9	229.779	1755.67	1693.51	5321.84	6399.32	616.523	1577.98	2225.43	840.487	229.779	5977.49	229.779	4864.21	8863.31	229.779	4011.55	4268.2	636.06	1465.12	2295.42	2744.33	2362.38	526.919	2795.69	703.338	229.779	229.779	111947	81740.1	93718.1	40214.6	33035	78020	90352.9	105403	99377	229.779	229.779
M363T1016	363.193	16.9257	24129.4	101222	28131.9	64786	35840.8	31932.2	15484.3	23445.1	54862.9	235.043	796.059	1487.34	999.972	1331.4	1146.44	2361.7	901.926	1429.02	235.043	235.043	235.043	2029.68	3765.02	235.043	1303.75	855.583	556.828	972.461	235.043	235.043	1133.2	235.043	235.043	235.043	235.043	235.043	67946.4	20106.1	34722.3	26994.8	40732.8	34249.4	35721.6	4723.98	41403.4	235.043	470.086
M363T887	363.277	14.79	6673.72	8847.77	4711.5	12938.4	118949	15653.8	5463.25	14859.1	2254.39	253.921	253.921	253.921	2170.93	253.921	253.921	253.921	253.921	507.842	253.921	253.921	253.921	253.921	253.921	253.921	253.921	253.921	253.921	253.921	253.921	253.921	253.921	253.921	253.921	253.921	253.921	253.921	67691.2	131009	44388.2	26776.9	105612	169809	92298	20282.5	33401.2	253.921	253.921
M363T960	363.301	15.9974	70194.5	29829.4	21398.3	36568.1	67824.2	73901.6	6116.35	49331.6	109910	241.33	551.903	938.572	5213.19	1144.93	241.33	241.33	241.33	241.33	241.33	1432.83	241.33	241.33	482.66	241.33	573.434	487.19	241.33	1057.8	599.46	611.71	524.848	241.33	241.33	241.33	241.33	241.33	154667	183416	52184	52463.3	157269	200875	252766	44338.9	39910.9	241.33	241.33
M363T1180	363.305	19.67	10660.9	14439.6	6713.59	8249.69	169934	134431	47492.3	72603	97929.2	275.718	275.718	275.718	1562.02	1081.56	3135.5	275.718	275.718	275.718	275.718	275.718	275.718	844.311	2063.97	275.718	570.742	275.718	275.718	275.718	275.718	275.718	275.718	275.718	275.718	275.718	275.718	275.718	17627.2	10621.5	19325.6	171715	171969	39638.9	99095.6	118968	77320.5	275.718	275.718
M363T1055	363.31	17.5827	42854.5	86173.9	4929.19	18154.5	15808.2	36224.6	29466	33464.8	44217.9	5225.6	1504.98	1775.26	7454.85	2353.38	4347.9	3224.21	3640.4	1586.04	574.923	4828.84	650.883	4009.67	2821.38	100602	1785.29	1664.27	1889.77	2060.85	10695.4	3230.81	4313.13	4803.79	2258.61	8540.86	6195.03	3232.88	93207.4	52546.5	37372.3	341236	97006.6	43552.2	70504.5	68931.3	52997.5	645.292	1081.03
M363T1211	363.311	20.19	680864	1.38004e+06	280667	749255	615920	642786	370776	672661	694025	5463.56	9567.74	7608.5	17313.2	732.416	13938	8638.29	17291.9	8944.98	366.208	10685.6	366.208	1290.25	13215	366.208	23565	11839.6	18190.8	1853.16	35563	13103.1	781.703	12050.7	14486.5	27777.4	26629	19968.8	1.65462e+06	811517	629353	1.14262e+06	776106	711225	1.14361e+06	1.21645e+06	886544	3702.16	1966.66
M363T1308	363.343	21.8044	18913.1	77954	52839.7	65798.8	27768.8	32942.5	54941.5	53817.6	85156.8	241.062	531.409	241.062	507.773	482.123	241.062	241.062	241.062	535.89	241.062	241.062	540.025	498.584	241.062	241.062	587.564	241.062	241.062	241.062	241.062	241.062	241.062	241.062	562.714	241.062	241.062	241.062	146747	56048.8	46562	94317.4	27234.4	26345.8	57226.9	372022	54699.9	241.062	241.062
M364T941	364.161	15.6755	29134.2	21819.3	1543.15	18573.7	30473.4	6647.17	921.076	30620.6	33645.4	240.477	662.518	846.31	1112.74	575.326	240.477	240.477	240.477	623.169	240.477	240.477	240.477	240.477	240.477	240.477	240.477	240.477	240.477	480.955	240.477	240.477	240.477	240.477	240.477	240.477	240.477	240.477	38061.3	37294.1	35246.9	29316.9	38648.6	38326.5	46419	28539.1	27892.2	240.477	240.477
M364T1211	364.314	20.1838	148068	303850	57137.9	169716	127173	130293	73975.3	147221	181092	3231.1	1356.62	723.542	2093.14	1270.36	650.836	1285.9	1662.29	1239.5	243.88	3529.77	243.88	658.534	580.807	243.88	4561.5	2837.74	3763.77	243.88	8712.21	1250.12	243.88	1536.09	2877.62	8328.77	6147.33	3585.59	313751	176326	134936	248884	163109	52922.6	258492	263181	196036	243.88	243.88
M365T77	365.106	1.2785	2429.5	271.678	271.678	271.678	913.896	271.678	271.678	1571.63	271.678	357319	165303	138114	121482	205464	142597	151279	157310	139677	271.678	463153	271.678	340687	288385	2.40241e+06	211013	166177	264019	121898	666369	485622	267156	334603	380286	163189	122104	184413	805.473	1826.78	271.678	543.356	1584.55	1609.59	779.502	6818.43	2287.83	136351	73487.8
M365T964	365.115	16.0656	44670.8	55584.4	3892.93	15073.6	28676	31980.7	19990.9	45449.8	45100.9	575.677	765.433	1184.43	1406.58	760.479	1051.18	220.712	680.87	563.843	220.712	220.712	220.712	220.712	220.712	220.712	220.712	220.712	220.712	220.712	842.233	220.712	525.57	220.712	220.712	549.74	881.362	510.447	40396.2	12872.9	19132.6	30159.6	26454.4	14533.2	29823.6	50549	31420.4	220.712	220.712
M365T1101	365.186	18.3426	39839.1	50071	2793.17	21742.2	43954.8	21106.4	12895.5	48361.9	20709	232.144	232.144	232.144	1424.1	232.144	232.144	232.144	232.144	232.144	232.144	232.144	232.144	232.144	736.532	232.144	232.144	232.144	232.144	232.144	623.271	232.144	232.144	232.144	232.144	232.144	464.288	232.144	116617	73362.1	68118.6	84115	85384.8	80057.9	45897.4	96016.9	58712.5	232.144	232.144
M365T1190	365.264	19.8266	23204.3	16165.9	7492.17	9117.7	11767.5	9444.78	1812.26	18344.9	35665.9	545.907	233.11	233.11	233.11	233.11	233.11	233.11	233.11	233.11	233.11	233.11	233.11	233.11	478.315	233.11	233.11	233.11	233.11	233.11	1263.7	233.11	233.11	233.11	233.11	663.758	823.452	524.529	40151	35984	14367.3	5598.78	31810.9	42684.5	29866.5	8189.93	7738.53	233.11	233.11
M365T1256	365.303	20.9395	925445	1.25705e+06	533115	610638	691416	567296	463466	663275	907004	13993.1	4396.08	7922.51	47021.4	8199.21	13199	8706.58	21221.9	4900.39	269.027	7504.89	269.027	7791.46	7004.73	269.027	21553.5	4108.04	3457.71	269.027	29950.7	13413.6	269.027	7847.51	13484.6	16695.1	18514.2	18816.9	1.51907e+06	969448	812868	918935	831783	904621	1.4536e+06	1.45821e+06	857230	1775.6	2046.01
M365T1245	365.32	20.7561	8773.28	10141.5	3297.11	151641	113838	109206	50302.9	64186.8	95511.1	247.228	247.228	247.228	1381.93	972.681	1575.82	247.228	247.228	247.228	247.228	247.228	247.228	731.348	938.49	247.228	247.228	247.228	247.228	247.228	247.228	247.228	247.228	247.228	247.228	247.228	247.228	247.228	14371.2	7795.82	1964.76	98913.4	826617	94149.3	45663.2	46083.1	31923.6	247.228	247.228
M365T1135	365.32	18.9226	108701	361843	183801	370349	280342	254763	89264.5	168598	320014	2012.17	3028.78	3336.22	12838.5	1404.44	13693.1	2067.44	10553.4	5274.29	304.222	6560.33	304.222	11628.2	5460.08	304.222	14959.2	2505.42	7582.23	608.443	33845	6497.64	304.222	9388.53	12399.6	4273.94	4018.28	12711.6	360965	317856	15150.9	252109	196109	188290	389487	428957	244930	304.222	632.649
M366T77	366.109	1.27667	1093.21	1093.21	1093.21	1093.21	1093.21	1093.21	1093.21	1093.21	1093.21	45987.9	20474.3	17527.1	4820.32	27209.4	19994.8	19333.5	19888.6	17791.8	1093.21	62898.3	1093.21	45233.9	37930.3	91091.3	27823.8	20354.6	35447.4	17274.2	89371.1	64645.9	34585.5	45157.2	53513.5	20955.2	11311.6	23869.3	1093.21	1093.21	1093.21	1093.21	1093.21	1093.21	1093.21	1093.21	1093.21	20134.8	7142.68
M366T1256	366.306	20.9371	211532	270865	119089	137207	151570	128976	106130	143746	201929	3323.53	1874.89	735.887	4094.76	2734.31	2543.13	1807.61	669.675	756.381	227.724	1956.86	227.724	1538.01	668.468	227.724	2891.42	1744.2	1525.92	227.724	2840.43	1833.42	227.724	1241.34	2310.1	2744.64	1390.6	4231.47	306272	220473	177680	209514	189142	208826	330912	359237	198090	227.724	227.724
M366T1135	366.324	18.9213	32388.4	102874	54072.9	111966	82854.2	74553.6	24088.4	49300.7	91419.7	768.788	686.238	565.101	2331.26	1635.78	1176.69	448.103	3099.4	596.794	224.051	1593.38	224.051	3750.32	516.803	224.051	3573.04	598.354	2181.11	224.051	8107.76	2391.52	224.051	1420.93	1099.29	2574.77	224.051	1024.3	104440	92464.4	57483.9	75475.1	59701.5	57910.9	109039	128896	69472.1	224.051	486.155
M366T1315	366.373	21.9084	179178	592817	339441	542295	241189	212508	232301	239287	722841	599.479	599.479	599.479	1198.96	599.479	599.479	599.479	599.479	599.479	599.479	599.479	599.479	599.479	599.479	599.479	599.479	599.479	599.479	599.479	599.479	599.479	599.479	599.479	599.479	599.479	599.479	599.479	503079	287544	279605	493604	356374	113104	296382	1.87852e+06	301875	599.479	599.479
M367T1014	366.641	16.9025	8459.05	11109.9	2147.72	28819	9680.49	11328.3	1135.81	9968.65	26633.8	567.906	567.906	567.906	567.906	567.906	567.906	567.906	567.906	567.906	567.906	567.906	567.906	567.906	567.906	567.906	567.906	567.906	567.906	567.906	567.906	567.906	567.906	567.906	567.906	567.906	567.906	567.906	13975.1	41892.5	21109.2	16444.4	567.906	11509.2	38396.1	8251.59	22440.1	567.906	567.906
M367T1256	367.31	20.9346	16365.8	38139.5	13177.8	20228	12889.6	9656.34	15177.6	15002.7	28721.3	280.827	280.827	280.827	2118.18	280.827	280.827	280.827	280.827	280.827	280.827	280.827	280.827	280.827	280.827	280.827	280.827	280.827	280.827	280.827	561.654	280.827	280.827	280.827	280.827	280.827	280.827	280.827	49433.3	30178.4	9408.09	26593.7	26003.7	31084.8	41748.7	46770.1	25449.4	280.827	280.827
M367T1273	367.318	21.2104	62516.7	113211	25547.8	56598.2	49254.9	40570.3	27101.3	59749.2	5507.91	667.802	457.637	228.819	1278.13	228.819	228.819	228.819	765.065	228.819	228.819	600.815	228.819	228.819	228.819	228.819	836.5	228.819	228.819	228.819	3338.89	913.295	228.819	574.531	763.145	1312.63	564.01	2566	132707	59577.6	35817.2	74891.6	24640.9	1464.36	111120	114558	45675	228.819	626.976
M367T1399	367.336	23.3228	107347	290933	39351.4	107571	229010	194557	1172.13	127947	128215	611.465	577.855	1395.63	12713.7	1425.08	5917.99	572.633	3292.54	551.738	254.418	4212.04	254.418	616.251	8682.77	254.418	1795.78	2655.08	756.948	254.418	10156.1	846.925	254.418	254.418	254.418	254.418	254.418	254.418	272189	286595	224994	249137	3987.21	198592	192925	237364	173652	254.418	254.418
M367T1314	367.377	21.9065	46378.5	153071	88721.1	131933	65876.5	56929.5	63440.3	63198.4	191429	1553.17	1553.17	1553.17	1553.17	1553.17	1553.17	1553.17	1553.17	1553.17	1553.17	1553.17	1553.17	1553.17	1553.17	1553.17	1553.17	1553.17	1553.17	1553.17	1553.17	1553.17	1553.17	1553.17	1553.17	1553.17	1553.17	1553.17	218055	69352.7	70664.4	129677	95323.5	29056.7	78023.9	506839	78144.5	1553.17	1553.17
M368T1128_2	367.648	18.7919	47340.2	63564.9	44175.9	52203.1	57007.4	45885.1	49857.7	52150.5	56014.7	4712.2	902.211	715.033	7393.84	1062.61	2050.43	1638.55	9372.75	1439.64	259.217	6838.5	259.217	1739.24	12818.9	259.217	1355.04	1027.93	1708.43	259.217	15872	2862.63	259.217	3536.14	7366.04	5045.96	5761.87	16807.8	29646.8	34075.3	38305.4	22068.3	25906.4	20522.6	38845.5	29321.4	37946.2	2348.32	2182.33
M368T1399	368.34	23.3164	30566.8	83825.9	5405.41	40612	61573	12463.7	1785.55	40332	30564.5	334.3	334.3	334.3	1380.52	334.3	886.961	334.3	334.3	334.3	334.3	668.6	334.3	334.3	1554.03	334.3	334.3	334.3	334.3	334.3	2947.28	334.3	334.3	334.3	334.3	334.3	334.3	334.3	73251	83630.6	61532.6	56633.2	334.3	55922.8	52745.5	63684.1	44103.9	334.3	334.3
M368T1371	368.389	22.8473	312368	1.05994e+06	798641	476131	440854	627465	346397	457059	964738	18373.3	19111.7	15583.5	32671.1	1345.52	1527.97	14439.9	1032.68	1186.87	10158.4	22591.4	10308.7	17091.6	1433.13	1.09231e+06	1779.83	506.505	845.387	8937.4	48777.9	17578.8	9049.55	30539.9	22609.8	41601	52952.2	42562.7	836963	328889	348213	441921	469011	162808	763370	2.35662e+06	437045	31594	18415.6
M369T1029	369.125	17.1494	174299	360487	64420	163734	142169	154097	82890.7	157394	170846	750.774	1491.84	1319.28	1209.09	629.835	1418.09	793.108	1248.65	673.04	241.747	690.397	241.747	489.039	1300.13	241.747	1444.51	483.494	509.234	633.073	1114.81	654.178	241.747	651.853	1108.41	1278.09	1638.41	241.747	383188	212942	157244	272812	172492	161867	291636	301715	224170	241.747	241.747
M369T776	369.17	12.926	726281	572559	169878	265171	588854	548513	96085.8	696191	857899	21615.5	33424.3	40863.8	54451.6	39347.4	24514	20587.2	23186.9	42832.4	296.843	24340	296.843	14086.2	44340.6	296.843	31048.7	26329.6	8184.85	36486.8	20525.6	54052.8	26534.6	19209.6	31154.5	16916.5	25505.8	33756	643356	648503	842910	164529	520970	675066	640368	333209	413496	1473.14	932.004
M369T899	369.183	14.9841	294512	395277	108654	271763	371202	290286	96820	295838	351590	12520	12918.5	17600.8	26203.4	14206.7	8448.48	8074.49	12566.6	16834.3	154.512	5327.6	154.512	2443.19	7539.16	154.512	11827.1	7354.53	3257.56	9096.76	12550.8	10442.9	10865	3306.65	7635.56	8631.39	8039.49	8263.68	506451	389831	51268.6	341664	367055	450415	635165	417605	288426	424.194	633.956
M369T970	369.183	16.1738	43919.9	79595.9	17599.5	47844.8	61124.9	43711.5	16961	45734.7	64033.5	245.116	581.8	1011.91	1479.1	245.116	974.721	245.116	626.535	529.961	245.116	245.116	245.116	1159.7	1243.62	245.116	1235.47	245.116	245.116	893.657	868.075	675.89	245.116	245.116	528.283	1110.18	1399.02	760.551	85071.1	69350.8	4827.58	58963.3	58369.5	64742.9	102084	72572.9	43845.6	245.116	245.116
M369T1169	369.199	19.4835	13953.8	34549.6	12302.8	7941.27	28046.1	8279.81	24628.7	21430.1	22445.8	1574.19	4350.27	814.117	5794.79	8598.83	10550.6	1826.59	8844.12	5316.35	1273.19	12335.5	792.161	11822.2	4749.48	232505	12814.1	1420.27	5975.97	3237.77	16139	5186.26	1640.9	715.358	1682.85	14009	7186.37	9007.14	17880.2	16837.9	18710.4	15583.3	16782.8	16624.4	24550.7	31297.3	22396.3	5091.22	3502.36
M369T1236	369.277	20.6032	196642	312861	98195.1	202218	156207	157515	102052	168810	206743	1638.12	28593.3	30146.4	3325.27	28990.1	28123.2	27130.7	940.916	640.449	29613.7	4142.75	31705.5	805.038	34603.3	3.94854e+06	31997.7	25989	2899.89	28735.1	5896.5	31796.4	32024.6	28852.8	34030	2218.76	1402.08	30859.8	449291	235442	187642	260935	200947	181056	301330	379546	240914	1626.9	34154.7
M369T1371	369.392	22.8444	82439.1	278245	212599	120792	108206	156316	90990.6	121660	257038	1972.54	3982.56	2707.6	7920.71	6946.79	5592.75	2368.29	4786.09	3789.05	353.933	4646.32	353.933	3501.64	2435.96	353.933	11410.6	3787.31	5871.05	353.933	10469.6	2565.7	353.933	7499.85	3076.31	8494.08	9167.71	9615.58	221540	87235.9	90363.5	118294	106345	43316.3	199451	621814	111982	6913.53	4355.66
M370T1029	370.129	17.1494	39590.4	82615.1	15321.1	19673.7	32591	36115	12419.8	32722.2	35778.8	6209.89	6209.89	6209.89	6209.89	6209.89	6209.89	6209.89	6209.89	6209.89	6209.89	6209.89	6209.89	6209.89	6209.89	6209.89	6209.89	6209.89	6209.89	6209.89	6209.89	6209.89	6209.89	6209.89	6209.89	6209.89	6209.89	6209.89	87804.7	44567.1	35510.9	60653.2	39596.6	34047.6	64159	68042	51081.5	6209.89	6209.89
M370T775	370.173	12.9216	173072	132859	33713.4	167778	140774	127219	20797.9	166706	199372	3115.16	6692.48	10053.4	6690.43	6214.35	3205.95	2214.28	4258.89	5495.57	313.275	2545.35	313.275	3093.66	5177.9	313.275	3556.9	2739.18	1584.83	8162.98	2231.13	13976.4	9403.82	3711.38	2422.8	2887.85	4658.7	1103.45	152749	153124	197608	35841.3	124063	164912	151231	73221.4	100069	313.275	313.275
M370T899	370.186	14.9841	61265.3	81904.6	14123.5	54877.5	77048.6	62309.3	20877.6	57920.3	73044.9	3477.33	1071.35	3357.88	4589.72	1446.91	1115.27	1241.88	1369.23	1849.31	222.229	222.229	222.229	222.229	676.173	222.229	948.857	534.143	631.455	2777.75	1372.3	637.751	1338.22	522.462	747.221	222.229	1610.64	775.652	103475	76729.8	4486.06	66229.6	79099.9	92814.9	133167	84362.6	56304.2	222.229	222.229
M370T987	370.273	16.4458	135730	238118	2426.9	259011	100111	82575.8	23177.1	140647	247966	551.247	551.247	551.247	551.247	551.247	551.247	551.247	551.247	551.247	551.247	551.247	551.247	551.247	551.247	551.247	551.247	551.247	551.247	551.247	551.247	551.247	551.247	551.247	551.247	551.247	551.247	551.247	244281	136538	136684	160600	107375	127777	186047	195349	63344.5	551.247	551.247
M370T1236	370.28	20.6006	5755.42	39748.8	22048.7	41340.6	6441.35	34311.5	12536.4	36806.9	45690.7	4874	5508.11	5127.82	3867.78	4879.97	5201.71	5141.88	4784.8	5074.86	5950.97	4656.14	5490.44	5074.14	5589.75	900177	6801.46	5062.37	4935.2	6285.72	7870.18	6445.13	5683.51	4887.41	5429.87	5837.37	7001.02	6036.15	92711.5	48701.6	40036.7	57459.8	39553	36211.4	66464.8	86131.9	53875.1	5941.91	5102.01
M371T70	370.741	1.17282	341.53	341.53	341.53	341.53	341.53	341.53	341.53	341.53	341.53	1929.88	2204.04	2334.94	3022.74	2915.93	3737.63	3595.94	5171.82	4677.62	341.53	4602.12	341.53	1549.63	3268.88	341.53	4633.35	3361.26	1352.62	2856.33	7145.59	2492	683.061	6502.26	2426.56	3808.97	12162.9	5598.33	341.53	341.53	341.53	341.53	341.53	341.53	341.53	341.53	341.53	52129.1	68489
M371T1150	371.102	19.1716	366158	601685	285239	12032.2	21974.5	7008.46	101564	289174	351932	13518.2	9361.21	7126.48	3864.68	8862.49	4502.94	7676.42	12820.1	10455.6	4442.07	6723.18	7614.88	3572.13	1768.94	460304	2434.76	6448.37	3847.72	2036.52	6375.35	4883.01	6994.76	1081.49	4353.03	7484.75	5709.6	5924.63	738116	30012.2	45914.6	25159.4	20104.7	15710.1	25280.9	50362.6	18650.8	3226.93	4854.61
M371T907	371.198	15.1217	38494.2	56950.9	8389.2	72165.3	41136.4	38289.5	21078.1	39827.5	62978.6	1178.21	1060.84	1007.18	9302.44	2913.85	2556.41	1526.14	783.239	4750.16	266.81	1067.29	266.81	2551.47	3328.86	266.81	1946.87	1210.51	664.173	2395.81	4553.16	6655.59	5920.91	2048.58	4835.12	838.203	3126.75	4450.98	82592.2	65677.6	65452.5	52838.9	71395.9	82366.1	101244	63597.5	49813.2	266.81	266.81
M371T1059	371.281	17.6422	2.15321e+06	3.00375e+06	631585	2.00957e+06	2.22692e+06	1.72919e+06	584663	2.01079e+06	2.42011e+06	256.849	2021.6	513.697	2460.47	2592.08	2824.06	2070.92	1472.34	7288.82	5217.76	256.849	256.849	256.849	256.849	256.849	6054.99	256.849	1105.64	256.849	256.849	3937.36	256.849	256.849	256.849	525.758	551.39	256.849	4.60966e+06	2.94085e+06	2.6978e+06	2.48391e+06	2.87463e+06	3.0348e+06	5.79062e+06	3.23624e+06	833422	256.849	256.849
M371T1253	371.316	20.8856	129561	239736	57654.5	95537.4	99008.2	94325.6	64143.7	110409	110233	1478	3801.02	3375.23	6330.48	2551.32	5022.97	3791.06	4110.16	2552.53	3223.79	1346.75	2011.02	4089.54	2234.74	322425	5242.43	2775.48	916.213	518.917	5308.44	3949.54	1883.82	3705.39	1196.23	4794.42	2400.32	3879.82	269017	137556	114919	180552	114887	107302	191406	222406	143042	3980.01	2544.1
M372T1059	371.783	17.6422	1.00592e+06	1.44014e+06	198910	936614	1.03627e+06	825766	279100	946683	1.15608e+06	228.04	481.684	228.04	556.248	584.824	228.04	460.963	228.04	662.315	228.04	228.04	228.04	228.04	228.04	228.04	2331.79	228.04	228.04	228.04	228.04	228.04	228.04	228.04	228.04	228.04	228.04	228.04	2.20517e+06	1.38794e+06	1.26473e+06	1.17323e+06	1.34598e+06	1.4415e+06	2.75849e+06	1.53949e+06	1.09064e+06	228.04	228.04
M372T1058	372.281	17.6386	908409	1.2923e+06	238002	830119	928052	735877	254036	857276	1.03062e+06	260.614	2230.56	260.614	587.383	1028.76	260.614	1468.01	260.614	521.227	260.614	260.614	260.614	260.614	260.614	260.614	1751.92	260.614	260.614	260.614	260.614	260.614	260.614	260.614	260.614	260.614	260.614	260.614	1.91328e+06	1.21698e+06	1.1004e+06	1.02308e+06	1.17698e+06	1.2744e+06	2.38982e+06	1.3321e+06	969232	260.614	260.614
M372T1082	372.289	18.0267	54782.9	49870.9	25164.6	84542.4	85914	68128	30691.5	45688.6	32209.8	216.531	216.531	216.531	216.531	216.531	216.531	216.531	216.531	216.531	216.531	216.531	216.531	216.531	216.531	216.531	216.531	216.531	216.531	216.531	216.531	216.531	216.531	216.531	216.531	216.531	216.531	216.531	304031	176836	123180	460124	1.17643e+06	95613.8	139660	308204	131041	216.531	216.531
M373T70	372.738	1.17282	367.517	367.517	367.517	367.517	367.517	367.517	367.517	367.517	367.517	6238.16	8647.98	11080.1	12659.7	5912.63	5543.82	3760.11	8077.54	7519.87	367.517	735.033	367.517	3747.9	2429.15	367.517	8371.77	9945.91	16959.3	891.021	12155.3	4786.76	2322.4	6778.05	3497.59	19236.9	18578.5	17737	367.517	367.517	367.517	367.517	367.517	367.517	367.517	367.517	367.517	94443.8	130369
M373T1058	372.782	17.64	357004	503220	110187	339881	374440	294526	88382.2	298454	414832	276.884	276.884	276.884	276.884	276.884	276.884	276.884	276.884	276.884	276.884	276.884	276.884	276.884	276.884	276.884	553.769	276.884	276.884	276.884	276.884	276.884	276.884	276.884	276.884	276.884	276.884	276.884	796514	488387	457067	421344	472272	505485	963847	521315	392126	276.884	276.884
M373T1097	373.212	18.2789	207441	183670	27469.9	101028	199630	108297	145156	275730	96564.1	217.499	434.997	217.499	1658.23	217.499	217.499	217.499	551.817	992.576	217.499	762.805	217.499	1714.06	4046.69	217.499	561.256	805.725	217.499	217.499	217.499	217.499	217.499	217.499	217.499	217.499	217.499	217.499	362421	262768	141668	456750	388657	430581	154518	397623	174828	217.499	217.499
M373T1059	373.282	17.6456	85246.4	114034	18646.3	77046.2	49573.8	61818.3	23738.1	74618.7	97535.8	2163.05	2163.05	2163.05	2163.05	2163.05	2163.05	2163.05	2163.05	2163.05	2163.05	2163.05	2163.05	2163.05	2163.05	2163.05	2163.05	2163.05	2163.05	2163.05	2163.05	2163.05	2163.05	2163.05	2163.05	2163.05	2163.05	2163.05	177601	122582	110821	90261.6	109691	126967	238924	134331	90340.8	2163.05	2163.05
M374T1097	374.215	18.276	47793.6	40405.7	6055.37	19980	45534.9	23396.9	34960.6	64070.8	21276.8	451.545	451.545	451.545	451.545	451.545	451.545	451.545	451.545	451.545	451.545	451.545	451.545	905.524	903.089	451.545	451.545	451.545	451.545	451.545	451.545	451.545	451.545	451.545	451.545	451.545	451.545	451.545	83129.3	58054.4	34186.2	107069	93254.4	99607.1	38585.1	88032.3	41976.5	451.545	451.545
M374T1105	374.303	18.4229	82611.9	59942.6	7889.63	20774	27793.8	33983.9	13261.8	36645.5	32801.8	2001.11	223.904	223.904	447.807	594.453	1454.59	223.904	1098.35	223.904	223.904	1825.86	223.904	6196.41	1108.44	223.904	1857.1	223.904	1497.03	223.904	1459.11	1337.28	223.904	223.904	529.024	23786.7	1584.35	717.119	58969.3	8802.17	22912.1	27111	37603.3	41588	31036.9	76149.7	29113.7	789.107	589.412
M374T1363	374.34	22.7152	141799	256533	71776.1	137925	108140	119203	92549.8	117732	138145	268.093	268.093	268.093	1328.84	661.778	949.204	555.895	2080.55	626.187	268.093	1997.36	268.093	593.102	1137.59	268.093	2327.97	268.093	827.732	268.093	638.927	613.575	268.093	618.256	639.839	1667.19	767.998	268.093	241567	144236	115866	160996	268.093	116653	192425	213950	170295	268.093	268.093
M375T70	374.735	1.17282	878.766	878.766	878.766	878.766	878.766	878.766	878.766	878.766	878.766	2417.14	3989.25	8664.23	9454.45	4925.51	1757.53	2355.74	4430.85	10802.7	878.766	4499.6	878.766	3135.53	2556.17	878.766	4633.59	3455.36	1855.2	2219.71	11419.6	5016.86	2847.2	4420.04	5597.35	12935.3	9694.57	9322.01	878.766	878.766	878.766	878.766	878.766	878.766	878.766	878.766	878.766	74429.1	101505
M375T1015	375.251	16.9196	686000	713296	126840	373695	921080	880084	488802	794264	303372	1687.04	14151	7142.52	12273.9	14562.5	12246.3	13250.5	8654.13	10641.3	4157.08	20567	2656.56	30562.6	26029.1	475508	13536.3	12698.5	5509.67	11345.9	25782	17700.3	5128.55	11035.6	10014.2	17178.8	13233.3	15054.5	1.19393e+06	798001	589108	3.8655e+06	2.83226e+06	2.45422e+06	526598	1.04054e+06	389386	7246.9	3907.21
M375T1180	375.324	19.6685	842532	1.60753e+06	361493	358800	689187	710458	447886	909060	962753	22763.7	10803.8	3578.76	21609.3	4230.76	17907.2	2293.53	16653.4	16762.8	6552.62	20440.6	8715.1	9829.02	14146.3	763411	20616.8	4996.32	10451	9242.11	22500.3	10073	6569.9	14792.4	8941.03	14188	19970.6	15763.8	1.50826e+06	947458	901054	615721	728286	770175	1.22457e+06	1.5057e+06	442041	9698.85	11748.7
M375T1363	375.343	22.7146	34725.7	66895.8	8827.59	3177.04	25133.8	28652.9	31433.2	28927.3	41980	3695.32	2797.31	3190.17	2259.68	3288.18	2381.47	3894.78	3549.31	4771.87	4584.54	3775.41	2747.76	3877.16	1973.42	446640	4607.17	2245.21	5243.11	1265.91	2267.08	4684.28	3900.57	4097.34	4346.05	2656.72	3830.2	2028.87	63053.7	35930.9	26465.2	40865.7	4291.41	27045.7	45356.9	52531.1	38734.2	2843.55	1884.99
M376T1015_1	375.646	16.9094	14194.2	19489.5	6596	40418.8	23535.6	12664.1	2275.35	11445.9	46422	234.795	234.795	234.795	234.795	234.795	481.77	234.795	234.795	234.795	234.795	234.795	234.795	234.795	234.795	234.795	234.795	234.795	234.795	234.795	234.795	234.795	234.795	234.795	234.795	234.795	234.795	234.795	23879.3	52540.5	19087.9	14038.7	234.795	20717.6	28087.5	18856.1	22352.3	234.795	234.795
M376T1015_2	376.254	16.9246	196241	144483	19143.4	63474.7	208517	205059	112492	187801	67146.7	734.036	655.145	487.849	3964.06	1384.53	1463.19	1220.51	3310.51	571.315	392.382	1710.69	196.191	2967.29	6646.64	196.191	597.347	3899.68	1101.98	2883.36	1999.13	3295.18	1979.56	1693.49	820.898	2464.43	2934.19	718.833	264990	272868	201842	963859	700004	559838	191134	245828	156921	694.977	566.872
M376T1373	376.321	22.8754	19188.8	61650.1	7507.94	18274.8	23643.5	22388	5156.86	26963.4	32855.4	246.052	246.052	246.052	246.052	246.052	246.052	246.052	246.052	246.052	534.08	246.052	246.052	246.052	246.052	246.052	246.052	246.052	246.052	246.052	246.052	246.052	246.052	246.052	246.052	246.052	246.052	246.052	62627.2	29636.7	26141.4	42685.8	33186.7	27491.2	40829	52479.4	32087.4	246.052	246.052
M376T1236	376.379	20.6025	122725	194022	65820.7	128244	103656	103532	78576.7	103439	141288	715.294	242.196	592.189	1283.69	1576.54	2106.88	484.393	866.557	506.127	242.196	1067.86	242.196	534.225	1830.35	242.196	1523.81	687.963	2221.45	242.196	971.324	1724.14	242.196	859.409	1071.99	2777.98	798.235	2423.35	246325	143302	131015	131870	118205	95735.2	158348	164204	136594	717.524	983.351
M376T1306	376.379	21.7584	77390.2	127869	39597	69854.3	60523.5	58077.7	43532.3	74559.8	76506.1	519.076	236.268	236.268	1077.92	236.268	236.268	236.268	597.773	236.268	236.268	236.268	236.268	507.359	569.917	236.268	955.114	236.268	236.268	236.268	1681.22	798.74	236.268	236.268	236.268	236.268	1206.69	236.268	169518	89769.5	66540.1	112212	82420.6	75128.3	120676	148119	95641.6	236.268	236.268
M377T70	376.732	1.17261	521.136	521.136	521.136	521.136	521.136	521.136	521.136	521.136	521.136	1042.27	5313.16	5000.41	1880.01	3945.15	1328.77	2443.74	5343.93	4090.41	521.136	1344.4	521.136	3193.31	2712.48	521.136	3096.43	1250.45	8894.03	2155.32	3419.5	3954.22	2352.07	6958.89	6919.18	4087.11	4794.31	10361.5	521.136	521.136	521.136	521.136	521.136	521.136	521.136	521.136	521.136	30053.6	43864.1
M377T1166	377.243	19.4363	24766	89677.3	11433.6	11510	37598.3	6111.53	35690	51968.8	45752.9	258.97	258.97	258.97	1320.93	258.97	258.97	258.97	258.97	258.97	258.97	258.97	258.97	533.531	517.941	258.97	258.97	258.97	258.97	258.97	258.97	258.97	258.97	258.97	258.97	258.97	258.97	258.97	139720	106433	57224.2	100311	258.97	97506.2	73854.1	167212	56855.4	258.97	258.97
M377T1236	377.382	20.602	27384.8	36957.4	9478.3	31726.5	26673	27984.9	9700.25	25304.4	35708.8	279.155	279.155	279.155	279.155	279.155	279.155	279.155	279.155	279.155	279.155	279.155	279.155	279.155	279.155	279.155	279.155	279.155	279.155	279.155	279.155	279.155	279.155	279.155	279.155	279.155	279.155	279.155	61983.9	36164.4	29618.6	29933.7	26826.7	1695.26	36661.6	39538.6	33881.9	279.155	279.155
M378T651	377.747	10.8515	106852	19849.3	64566.5	83533.6	407121	189903	5473.14	120762	342222	7052.73	1435.86	6262.01	1290.69	11320.6	4017.36	488.25	4263.79	2665.08	114.571	12970.1	114.571	114.571	6087.01	114.571	15143.6	3929.18	1083.29	7283.59	680.465	17062.8	11902.7	114.571	2519.21	2204.43	4340.65	4786.66	307412	685317	167040	41898.9	114.571	934093	595316	32628.2	114822	229.142	114.571
M378T652	378.248	10.8672	49209.4	19756.7	14800.7	17141.6	184709	80676	1088.42	49869.5	151602	845.207	217.824	1401.47	1523.32	3871.67	468.479	217.824	1335.22	1656.97	217.824	5543.75	217.824	217.824	2215.3	217.824	2377.09	1670.96	217.824	3487.85	217.824	5623.14	3783.21	217.824	514.884	435.647	1814.34	1628.63	133884	306069	72713.7	12088.3	1753.55	408392	265312	20368.9	51411.2	217.824	217.824
M379T654	378.75	10.8968	7153.02	1039.3	4497.36	4016.15	43732.9	15633.9	400.511	11321.4	28687.1	400.511	400.511	400.511	400.511	400.511	400.511	400.511	400.511	400.511	400.511	400.511	400.511	400.511	400.511	400.511	400.511	400.511	400.511	400.511	400.511	400.511	400.511	400.511	400.511	400.511	400.511	400.511	33246.1	80728.8	12752.7	2830.53	69972.6	107226	65793.9	801.021	10707.2	400.511	400.511
M379T941	379.131	15.6765	24327.8	42877.1	13199	28347	39669.7	45909	12731.7	32390.2	43710.5	1268.63	622.598	3341.47	3001.95	1594.05	678.972	690.865	1444.47	2656.69	272.7	272.7	272.7	272.7	272.7	272.7	1716.69	545.4	272.7	905.918	606.339	701.006	1368.57	272.7	272.7	272.7	675.794	1200.55	46618.2	50766.4	44858.7	33293.5	40279.3	46305.6	52494.9	35206	26495.9	272.7	272.7
M379T1127	379.156	18.7867	83967.2	107177	69733.4	83478	81902.4	80676.3	82065.5	96568.6	99268.3	2434.36	2745.05	494.565	5066.57	12370.2	18738.4	1656.02	14769.5	620.271	231.99	9448.25	231.99	650.267	7056.17	231.99	10369.3	1403.72	2385.42	231.99	16576.6	8442.07	231.99	3641.58	6198.32	8673.5	5752.79	21092.9	86009.2	62376.8	55563.8	47378.7	57892.9	52365.4	52284.1	78562.3	76381.7	1777.5	1623.87
M379T862	379.164	14.3742	3103.25	10265	2978.49	6413	9101.79	5963.78	2409.54	6953.09	11141	265.669	1226.18	2521	581.808	2851.3	659.514	1698.65	531.339	1551.78	265.669	1024.46	265.669	5653.84	6220.36	265.669	694.826	1560.54	724.348	1285.18	1955.81	1386.4	1645.09	1272.88	3549.65	265.669	265.669	562.64	4750.43	13788.9	16424.3	9827.19	33825.9	8180.21	21842.5	10511.8	12540.7	265.669	265.669
M379T1275	379.279	21.2581	501194	329049	156652	179027	912148	621401	39740.3	451189	728872	1852.27	231.252	231.252	1308.76	1865.41	863.447	231.252	2015.11	462.504	231.252	3184.79	231.252	231.252	2704.46	231.252	1467.26	231.252	537.205	231.252	231.252	231.252	231.252	231.252	231.252	231.252	231.252	231.252	858605	1.12821e+06	390614	176164	870472	914042	964184	208268	274505	231.252	231.252
M379T953	379.306	15.8889	71351.5	98940.4	26126	65114.1	94500	75467.9	29557.6	76968.6	81320.9	2636.29	4569.89	2992.49	1896.19	3397.38	1114.12	2209.22	1646.63	1970.99	360.702	1234.63	360.702	861.906	2148.38	360.702	2824.52	3994.24	721.405	3250.65	3068.13	1722.36	3203.32	964.77	1277.97	1481.66	1122.16	1832.17	113783	96223.1	76235.7	94670.6	94644.4	93962	151432	107669	68477.3	360.702	360.702
M380T1276_1	379.78	21.2623	227798	136715	72617.3	78149.8	425305	283818	23717.4	210494	346558	274.427	274.427	274.427	274.427	807.067	274.427	274.427	274.427	274.427	274.427	274.427	274.427	274.427	548.854	274.427	637.798	274.427	274.427	274.427	274.427	274.427	274.427	274.427	274.427	274.427	274.427	274.427	379104	519560	175599	71476.2	400940	424150	452328	97224.4	122892	274.427	274.427
M380T1276_2	380.279	21.2601	203221	125511	65257.3	67935.6	378716	250577	20443.2	181724	303611	491.03	245.515	245.515	245.515	836.317	245.515	245.515	245.515	245.515	245.515	749.952	245.515	245.515	605.109	245.515	697.106	245.515	245.515	245.515	245.515	245.515	245.515	245.515	245.515	245.515	245.515	245.515	346497	474836	157066	66623.8	349155	378353	400851	87588.6	108941	245.515	245.515
M381T1275	380.779	21.2579	72539.7	49266.1	23326.4	23838.8	156892	100393	6100.53	71525.1	118544	1511.75	1511.75	1511.75	1511.75	1511.75	1511.75	1511.75	1511.75	1511.75	1511.75	1511.75	1511.75	1511.75	1511.75	1511.75	1511.75	1511.75	1511.75	1511.75	1511.75	1511.75	1511.75	1511.75	1511.75	1511.75	1511.75	1511.75	142104	178002	63891.1	17311.1	141144	145777	166264	36235	39098.6	1511.75	1511.75
M381T77	381.08	1.27573	425.342	425.342	425.342	425.342	425.342	425.342	425.342	425.342	425.342	50722.6	14817.8	13543.5	19428.3	33855.7	20452.6	21568.2	17925.7	19275.1	425.342	74440	425.342	70909.1	60460.6	425.342	29167.9	7820.04	30597.9	13055.6	111655	79536.6	41829.4	48682.6	62040.8	10592.1	9360.57	24511	425.342	425.342	425.342	425.342	425.342	425.342	425.342	425.342	425.342	10544.3	1194.36
M381T1116	381.204	18.6046	29658.8	66686	12667.7	39899.7	14373.3	22603.4	8081.3	39541.5	29212.9	975.037	1722.48	1508.28	1467.49	505.316	464.857	1625.14	1142.86	612.924	200.665	603.2	200.665	566.511	200.665	200.665	986.571	888.296	533.722	200.665	200.665	533.121	401.329	200.665	200.665	200.665	200.665	200.665	79027.1	30244.8	44706.7	66444.2	28216.3	29485.2	69375.8	72583.1	33119.9	200.665	200.665
M381T711	381.242	11.8517	14401.2	33427.4	3870.69	37272.8	13047.5	20364.5	2541.29	14931.2	18434	3500.28	2588.78	2816.9	6302.32	3841.09	3664.51	5971.08	2972.14	3742.48	141.901	7151.52	141.901	6049.49	3312.3	141.901	6534.27	3536.19	2865.43	545.401	7752.74	3608.22	577.933	752.574	5236.53	1069.5	1608.32	3057.41	38195.9	8546.59	11121.3	23127.5	881.07	23270.6	19000	20172.3	31221.9	141.901	141.901
M381T1192	381.315	19.8588	43011.2	133799	53843.4	129711	330882	58138.5	9010.37	53550.6	118984	542.451	2219.84	1119.74	2182.82	3650.8	2963.33	1470.93	595.904	2089.75	271.225	1495.54	271.225	1875.08	3007.28	271.225	2704.95	2170.64	632.886	271.225	7894.07	1426.68	271.225	1394.52	2470.47	969.559	1728.81	1228.7	92834.7	91174.8	72059.1	44869.7	53137.3	48852.4	55486.3	232017	50748.9	271.225	604.89
M381T1306	381.334	21.7586	5.51282e+06	9.31589e+06	2.60741e+06	5.31429e+06	4.10319e+06	4.07604e+06	2.78335e+06	4.86715e+06	5.65967e+06	110105	40982	30128	76095.8	55519.6	72392.9	3861.95	104881	18102.1	1973.59	91218.3	2420.52	11874.2	87794.3	125856	125084	63007.8	6900.37	4052.72	197799	69064.2	3203.03	73493.3	3332.1	118224	122616	36784.8	1.20137e+07	6.60679e+06	5.3912e+06	7.40032e+06	5.49764e+06	5.16404e+06	8.36271e+06	9.5573e+06	6.8474e+06	15777.4	47255.7
M382T836	382.148	13.9281	72034.2	40732.2	30352.1	34014	192147	93706.3	2681.55	76631.7	122837	1675.85	1729.98	3029.15	1010.2	6564.92	749.389	543.006	2799.09	3806.61	265.886	1368.54	265.886	265.886	697.115	265.886	3025.46	265.886	538.283	746.038	622.989	265.886	265.886	265.886	531.771	265.886	265.886	265.886	114751	182345	61574.4	38731	265.886	196144	152980	44379.7	60280.1	265.886	265.886
M382T962	382.273	16.0334	98657.8	122703	3522.81	95001.8	103816	83091.3	25713.2	106507	75286.6	1577.56	1577.56	1577.56	1577.56	1577.56	1577.56	1577.56	1577.56	1577.56	1577.56	1577.56	1577.56	1577.56	1577.56	1577.56	1577.56	1577.56	1577.56	1577.56	1577.56	1577.56	1577.56	1577.56	1577.56	1577.56	1577.56	1577.56	225932	117291	116347	221517	147606	167610	196223	193017	94985.1	1577.56	1577.56
M382T1306	382.338	21.761	1.34478e+06	2.24584e+06	732847	1.30233e+06	756845	1.12908e+06	670872	1.17414e+06	1.35727e+06	12163.2	5692.23	1044.95	24502.8	14718.1	17181.6	11451	18122.9	5622.76	266.617	19803.2	652.134	8735.73	23638.2	84703.9	30012.2	10906	6065.41	533.233	39595.7	16617.6	765.854	5495.99	779.52	27920.7	27133.4	2938.59	2.97688e+06	1.58963e+06	1.32362e+06	1.82273e+06	1784.95	639104	2.0498e+06	2.34091e+06	929064	6451.37	5302.82
M383T962	382.775	16.0414	49129.4	54854.6	1356.44	46049	39330.9	32243.3	16805.8	52873.4	31740.7	1356.44	1356.44	1356.44	1356.44	1356.44	1356.44	1356.44	1356.44	1356.44	1356.44	1356.44	1356.44	1356.44	1356.44	1356.44	1356.44	1356.44	1356.44	1356.44	1356.44	1356.44	1356.44	1356.44	1356.44	1356.44	1356.44	1356.44	100468	55658.2	48364.9	104629	73309.5	81533.4	83381.1	90035.1	43837.8	1356.44	1356.44
M383T64	382.928	1.07077	3918.54	3918.54	3918.54	3918.54	3918.54	3918.54	3918.54	3918.54	3918.54	21413.9	21219.5	15610.9	61910.2	46517.4	55084.9	50572.7	51534.2	50269.2	3918.54	60600.3	3918.54	52217	72558.8	3918.54	56628.3	52635.3	60490.5	19175.8	60890.9	61253.6	48650.4	52029.9	38079.5	29279.6	42484.8	63222.1	3918.54	3918.54	3918.54	3918.54	3918.54	3918.54	3918.54	3918.54	3918.54	21221.3	11550.8
M383T1062	383.141	17.7075	34598.8	91676.1	12901.2	31839.4	37228.3	33762.6	17623.2	33356.2	32585.3	6450.59	6450.59	6450.59	6450.59	6450.59	6450.59	6450.59	6450.59	6450.59	6450.59	6450.59	6450.59	6450.59	6450.59	6450.59	6450.59	6450.59	6450.59	6450.59	6450.59	6450.59	6450.59	6450.59	6450.59	6450.59	6450.59	6450.59	136678	77591.1	42253.6	121260	6450.59	54769	71452.2	89670.3	62160.6	6450.59	6450.59
M383T1142	383.272	19.0325	24652.8	26741.1	5261.47	33419.5	35261.8	27022	13447.9	20472.5	30276.5	3369.17	2919.31	1829.49	5845.7	2768.05	4129.36	2652.11	3153.53	4066.46	625.606	8557.72	307.581	2717.83	5853.79	289382	6085.33	4127.22	6507.06	1074.93	18668.4	5340.8	1558.09	4683.18	6137.78	5932.39	3414.58	7169.14	19838.1	28677.3	13248.2	16987.8	102285	37118.7	23397	13895.8	23196.7	2218.24	2035.59
M383T1135	383.331	18.9185	174463	556851	183843	557155	374901	339158	122445	262260	470770	5548.49	5858.74	4160.61	14165	13733.4	13504.2	2065.61	12274.2	4434.96	245.964	17887.1	245.964	8257.84	14702.5	245.964	8983.34	9927.17	9315.51	1085.38	32781.2	5577.12	491.928	9259.85	1270.42	11397	5219.33	5620.6	491965	442152	293354	342873	293788	249470	392349	417290	357636	4168.28	5256.33
M383T1245	383.331	20.7574	1380.59	6865.05	1133.88	11385.9	244306	220989	78608.3	145697	203128	2405.96	1689.24	3195.7	774.514	1759.26	2655.03	2169.33	864.308	3467.5	2076.2	4897.87	4587.86	4863.89	3412.35	304044	3100.51	329.575	2886.79	2149.35	2863.73	2443.2	4972.26	1218.52	674.661	3718.58	3218.09	2767.26	6767.79	659.149	5024.3	233857	229337	222078	120382	134653	18892.2	891.401	1940.61
M383T1306	383.341	21.7584	189486	316726	88086.3	177583	134895	139153	97038.1	168237	187595	7840.57	6184.77	6749.1	7496.39	1113.06	7328.22	677.396	7412.11	743.954	6059.39	6252.84	6588.75	6378.96	880.916	976328	732.639	6476.53	8437.41	6532.54	12193.3	1017.82	6587.43	7051.45	898.589	1822.05	2463	5484.55	434548	220001	181418	255851	8135.27	177247	287952	328404	232832	746.708	6184.54
M383T1206	383.352	20.1082	74122.8	122604	24512.9	35936.2	73858.1	61505.1	17586.4	49033.7	68557	222.393	222.393	222.393	912.676	222.393	222.393	222.393	444.785	222.393	222.393	222.393	222.393	222.393	222.393	222.393	822.123	222.393	222.393	222.393	580.051	222.393	222.393	222.393	222.393	628.637	222.393	222.393	138786	105530	72771.2	105012	92770.4	108877	148768	117232	56596.8	222.393	222.393
M384T1135	384.335	18.9177	51268.4	159727	53509.2	167112	114662	103087	34514.1	76690.9	135128	523.194	2436.04	2030.28	5053.74	1866.61	5127.81	795.635	1783.64	1257.35	237.935	1785.95	237.935	2936.86	898.857	237.935	2940.82	2520.96	2751.16	237.935	8105.88	1795.53	237.935	2482.66	3104.61	3441.29	1300.98	1843.23	138916	129638	84741.7	103017	88420.9	77822.9	115989	121545	107390	237.935	661.171
M385T659	384.57	10.9757	45887.7	19343.8	15536.2	34693.2	183767	73803.6	3397.91	43134.4	153353	269.392	269.392	269.392	269.392	538.784	269.392	269.392	269.392	269.392	269.392	269.392	269.392	269.392	269.392	269.392	269.392	269.392	269.392	269.392	269.392	269.392	269.392	269.392	269.392	269.392	269.392	269.392	99508.6	241383	57864.4	13154.2	194804	342840	234012	13329.1	44001.1	269.392	269.392
M385T658	384.905	10.9735	26167.4	13129.6	8563.22	18508.1	117398	41413.6	896.189	24328	101680	325.212	325.212	325.212	325.212	325.212	325.212	325.212	325.212	325.212	325.212	325.212	325.212	325.212	325.212	325.212	325.212	325.212	325.212	325.212	325.212	325.212	325.212	325.212	325.212	325.212	325.212	325.212	74642.1	160313	39984	4932.5	131091	232216	160689	3670.89	26594.9	325.212	325.212
M385T64	384.927	1.07063	4932.07	4932.07	4932.07	4932.07	4932.07	4932.07	4932.07	4932.07	4932.07	52114.5	48257.7	25432.2	40610.7	47126.8	49359.7	37682.1	43628.9	37322.6	4932.07	44366.1	4932.07	37195.3	52988.4	79142.3	39885.9	39971.5	51433.2	45804.2	46585.2	45671.5	47447.1	31698.7	46269.5	50879.1	47698.6	48574.7	4932.07	4932.07	4932.07	4932.07	4932.07	4932.07	4932.07	4932.07	4932.07	25122.7	21500.1
M385T1069	385.154	17.8093	28108.7	62155	6098.87	34376.7	25672.3	28201.1	13439.7	24543.9	15273.6	603.242	3080.18	2690.23	3818.4	2692.93	1481.92	1600.4	2587.81	3608.52	234.708	2328	234.708	4034.33	3297.41	234.708	625.153	2496.87	1491.29	514.608	2880.89	234.708	1705.62	1129.63	695.511	234.708	492.955	234.708	61908.4	26030.5	17171	30795.7	28440.4	16717.6	41587	36102.5	38803.6	469.417	1180.48
M385T1018	385.256	16.9722	41542.3	40374.4	14279.9	10363.5	56932.1	43720.1	8403.52	39820	53052	868.481	550.684	8895.09	15653.6	824.566	6250.73	10380.3	875.975	10307.4	2482.79	1073	1194.65	5300.31	5078.53	189796	1405.95	7419.39	4224.32	6192.28	6235.77	6443.92	7162.11	925.989	677.14	4813.05	4766.39	851.08	67359.2	50409.7	26787.1	33556.3	164520	56270.9	87017.8	35823.4	38730.4	822.579	3591.63
M385T1055	385.293	17.5866	726210	1.34637e+06	333008	658941	208040	607622	412411	618653	34051.7	100303	80439.9	55684.5	98258.6	75815.3	100224	59674.3	69695.6	80101.7	44068.4	127689	30109.3	83278.1	71051	4.5428e+06	134370	87181.3	54293	77006.3	200192	108369	56318.2	44530.9	43437.7	97801.9	144219	95637.1	1.34446e+06	797323	587357	993591	663768	667858	1.06023e+06	1.1076e+06	802511	70752.5	99962.9
M385T753	385.293	12.5481	18145	8460.68	7243.55	13367.5	11939.3	22285.1	2948.73	12458.8	17591.9	733.988	531.845	750.982	565.727	560.165	806.386	561.863	554.692	981.529	265.922	265.922	265.922	265.922	265.922	265.922	265.922	265.922	265.922	874.115	661.601	673.997	1201.3	644.101	655.149	265.922	656.294	265.922	10796.4	24211.4	6765.83	23543.9	25294	29960	37854.3	22293.2	16072.9	265.922	265.922
M386T881	385.792	14.6852	53600.7	24315.5	1197.41	57079	165670	86071.7	14728.1	60316	16167.2	263.262	263.262	263.262	263.262	263.262	263.262	263.262	263.262	263.262	263.262	263.262	263.262	263.262	263.262	263.262	263.262	263.262	263.262	263.262	263.262	263.262	263.262	263.262	263.262	263.262	263.262	263.262	222262	247584	164096	241158	279016	396406	306875	142540	116065	263.262	263.262
M386T1268	386.34	21.1378	5288.11	65209.6	33190.7	35919.2	41718.5	36918.2	44710.7	40699.4	12578.3	9885.24	10377.1	10196.6	9917.87	10500.5	11219.4	8868.53	10671.3	11180	11677.9	12656.8	11317.5	10314.1	9580.12	1.36918e+06	12321.2	9344.81	11266.6	10697.9	14480.8	12409.6	9919.25	10370.9	10329.7	9763.78	10410.9	11173.1	70400.9	37259.4	7210.9	74515.8	15886.1	26666.9	41302.6	214188	46159.3	12961	10020.5
M387T70	386.715	1.17215	559.344	559.344	559.344	559.344	559.344	559.344	559.344	559.344	559.344	2588.57	6029.95	3117.47	2778.13	3957.85	2125.3	2537.14	4161.24	1640.95	559.344	5327.46	559.344	3390	3069.24	559.344	5256.77	6975.73	8866.62	2583.44	5864.3	4125.4	3742.36	2596.14	3935.38	9876.33	5235.75	10715	559.344	559.344	559.344	559.344	559.344	559.344	559.344	559.344	559.344	28677.2	20450.6
M387T708_1	386.73	11.7952	114159	158578	72431.5	106283	230177	155738	19258.7	122872	177865	6709.44	6709.44	6709.44	6709.44	6709.44	6709.44	6709.44	6709.44	6709.44	6709.44	6709.44	6709.44	6709.44	6709.44	6709.44	6709.44	6709.44	6709.44	6709.44	6709.44	6709.44	6709.44	6709.44	6709.44	6709.44	6709.44	6709.44	347090	302913	180900	145463	297519	391287	492475	186562	160513	6709.44	6709.44
M387T65	386.925	1.0909	1218.34	1218.34	1218.34	1218.34	1218.34	1218.34	1218.34	1218.34	1218.34	3867.74	13649.2	7242.81	11019.6	13081	13998.1	9353.62	11318.5	5511.49	1218.34	6382.68	1218.34	9887.05	12846.7	85311	10978.4	4444.81	12048.5	5488.32	12882.4	12704.9	12159	10229.4	12327.8	14878.9	13520.7	6777.01	1218.34	1218.34	1218.34	1218.34	1218.34	1218.34	1218.34	1218.34	1218.34	9163.23	11979.8
M387T775	387.181	12.9245	1.24294e+07	1.17222e+07	3.87482e+06	1.16501e+07	1.11161e+07	1.02554e+07	2.90627e+06	1.21887e+07	1.37408e+07	915429	1.17267e+06	1.43272e+06	1.89172e+06	1.29824e+06	912955	855839	939005	1.46892e+06	28971.8	1.0916e+06	28971.8	648120	1.50724e+06	431990	1.3359e+06	1.04825e+06	426549	1.32617e+06	1.00982e+06	1.96097e+06	1.56632e+06	692260	1.25585e+06	489425	1.05607e+06	1.23482e+06	1.16617e+07	1.05083e+07	1.19115e+07	4.28774e+06	9.03175e+06	1.09536e+07	1.1569e+07	7.65828e+06	8.23031e+06	77386.3	135150
M387T829	387.193	13.8184	2.33195e+06	2.89727e+06	1.01225e+06	2.93047e+06	1.87811e+06	2.06098e+06	876440	2.24474e+06	2.07971e+06	201443	241459	304447	559574	240202	187572	182142	196388	351244	490.594	275092	245.297	231421	352127	159677	341714	418450	125820	1.73763e+06	478721	1.35911e+06	1.93939e+06	567926	725280	419844	495535	523187	3.68748e+06	3.53946e+06	3.50888e+06	3.23556e+06	2.83059e+06	3.56003e+06	5.43026e+06	2.83937e+06	2.44974e+06	11448.4	25816.6
M387T708_2	387.231	11.7938	52272.5	68245.9	29420.5	48875.9	105364	66936.2	7281.77	53633.9	83469.1	250.711	250.711	971.434	2788.03	250.711	250.711	1044.46	928.237	1723.31	250.711	4008.16	250.711	2163.82	2618.1	250.711	2291.93	4604.38	527.536	501.422	2869.32	4106.85	4098.26	1053.31	2299.09	250.711	250.711	250.711	153158	140986	80692.3	64625.1	138953	175651	224539	82062	77313.7	250.711	250.711
M388T708_1	387.729	11.7938	45430.5	63856.1	27582.1	42923.5	90326.8	64100.8	5136.85	44919.7	79854.9	2519.58	2519.58	2519.58	2519.58	2519.58	2519.58	2519.58	2519.58	2519.58	2519.58	2519.58	2519.58	2519.58	2519.58	2519.58	2519.58	2519.58	2519.58	2519.58	2519.58	2519.58	2519.58	2519.58	2519.58	2519.58	2519.58	2519.58	141884	127756	72624.1	57514.3	121487	162242	199943	76498	70900	2519.58	2519.58
M388T1127	388.162	18.7885	39526.4	72817.4	50857.1	52192.9	67630	55424.5	54724.6	55739.1	61363.2	6153.51	2438	1257.07	9801.82	10690.7	13052.8	2818.51	14947.2	2007.83	251.759	6175.77	251.759	3063.03	12071.3	251.759	6438.7	1084.64	5413	251.759	17662	7604.46	251.759	1876.65	5264.3	9392.58	1967.87	19301.9	53491	40906.7	38294.2	18971.6	35860.8	18482.2	53419.2	25388.8	53368.5	1832.49	2084.75
M388T775	388.184	12.9245	3.05354e+06	2.88131e+06	962775	2.86345e+06	2.72392e+06	2.51282e+06	696066	3.01147e+06	3.3597e+06	221539	287044	346952	464689	314193	216104	205779	223557	352684	5490.94	261472	5490.94	162608	363126	193328	326664	252295	103702	323385	242290	481286	379557	169230	300417	160342	256808	297376	2.85873e+06	2.59895e+06	2.92293e+06	1.06327e+06	2.19925e+06	2.6816e+06	2.8257e+06	1.87697e+06	2.04084e+06	10981.9	32435.2
M388T829	388.197	13.819	490846	601911	214045	609990	470514	436351	177074	461385	583441	43640.1	45425.7	67487.4	111491	52267.9	37601.4	38131.3	42830.6	76885.2	1153.64	54416.8	1153.64	52203.8	76147.1	1153.64	73140.1	85336.4	27101.1	361111	99057.2	277897	397594	100978	150484	83020.3	101410	106633	691756	383891	732884	671264	606435	749121	1.14371e+06	525684	509525	3451.55	2846.12
M388T1007	388.283	16.7866	42745.5	70441.7	12658	40955.8	34161.4	42447.9	12067.8	41804.6	38454.3	1889.57	1889.57	1889.57	1889.57	1889.57	1889.57	1889.57	1889.57	1889.57	1889.57	1889.57	1889.57	1889.57	1889.57	1889.57	1889.57	1889.57	1889.57	1889.57	1889.57	1889.57	1889.57	1889.57	1889.57	1889.57	1889.57	1889.57	62241.3	5202.78	53625.4	28427.9	28920.9	11998.7	50171.6	64712.8	32621.2	1889.57	1889.57
M388T1315	388.355	21.9111	330678	1.06189e+06	641721	1.06665e+06	227472	400683	473776	436250	1.22338e+06	267.346	267.346	267.346	743.163	822.447	267.346	267.346	267.346	267.346	267.346	645.275	267.346	267.346	681.422	267.346	267.346	267.346	267.346	267.346	267.346	267.346	267.346	267.346	267.346	267.346	267.346	267.346	1.30556e+06	510166	476529	840780	537387	186262	522109	2.74444e+06	577744	267.346	267.346
M389T70	388.712	1.17257	1096.76	1096.76	1096.76	1096.76	1096.76	1096.76	1096.76	1096.76	1096.76	4771.17	8796.2	5309.23	5986.69	8640.09	4129.15	5381.59	5927.02	3374.35	1096.76	7928.53	1096.76	7114.81	4334.17	1096.76	9636.19	11355	14619.6	2987.37	15854.1	3260.77	4676.88	5831.24	4781.69	18630.2	11776.9	19215.5	1096.76	1096.76	1096.76	1096.76	1096.76	1096.76	1096.76	1096.76	1096.76	57288.7	38579
M389T1283	389.135	21.3879	35237.2	92300.3	18590.7	12193	42013.1	52491.6	31745.5	40090.9	10775.7	240.16	240.16	240.16	615.348	480.32	1087.97	240.16	633.642	240.16	240.16	678.966	240.16	240.16	240.16	240.16	1822.29	240.16	240.16	240.16	4027.95	597.65	240.16	546.304	240.16	240.16	240.16	240.16	62791	67554	26615.5	74303.4	42961.4	57481.7	103890	66357.1	52509.1	240.16	240.16
M389T352	389.142	5.86263	941.135	941.135	941.135	941.135	941.135	941.135	941.135	941.135	941.135	33600.9	7234.79	9733.32	94533.8	33771.1	1882.27	41476	40029.5	34511.1	941.135	159889	941.135	395888	515594	110775	128903	381808	246010	56594.7	63464.2	125440	325023	194331	154428	180644	17598.8	19301.1	941.135	941.135	941.135	941.135	941.135	941.135	941.135	941.135	941.135	40762.9	20502
M389T775	389.187	12.9243	518232	502247	159323	483527	458004	428797	109108	509333	580653	35624	47802	58819.2	81676.4	51133.3	34193.3	34449	34612.1	59833.4	504.728	39764.6	504.728	25165.9	61490.7	504.728	54427	41245	10926.2	50357.9	37301.5	81263.9	64272.8	28599.8	47310.2	24437.9	39999	47052.3	488720	448150	492112	163942	381467	474390	472545	330122	342470	2816.97	1009.46
M389T829	389.199	13.8173	74473.5	95336.3	33739	100202	74054.9	66875.7	30890.3	74200.9	99414.6	4514.52	9995.46	2018.63	17691.3	5725.33	7016.46	7721.71	6332.61	11465.5	261.416	5314.08	261.416	4683.53	8983.96	261.416	10545.3	13724	1350.85	58544.6	13789.5	41788	64818.4	19110	22244.7	13215.1	16652.6	10569	109541	122300	122547	129597	98050.2	99722.6	183031	53357	88506.9	261.416	261.416
M390T776	390.189	12.9253	61886.2	62101.5	9124.1	56210.7	57032.3	50327.3	9326.66	53615.5	69339.7	1394.2	6277.54	3861.53	8467.51	4831.22	4103.88	2819.77	3070.16	2598.96	266.877	2410.67	266.877	1921.12	5666.16	266.877	5401.11	1820.54	1472.98	4345.45	2632.58	9046.88	1405.34	2577.17	3362.94	973.376	5104.01	6644.99	51937.8	49100.4	54244.3	21405.5	43985.8	51579.4	71082.1	34450.4	38324.5	266.877	266.877
M390T1211	390.299	20.1858	25648.3	68466.8	12384	21996	44583.7	33539.2	18678.4	21273.7	34468.3	6191.99	6191.99	6191.99	6191.99	6191.99	6191.99	6191.99	6191.99	6191.99	6191.99	6191.99	6191.99	6191.99	6191.99	6191.99	6191.99	6191.99	6191.99	6191.99	6191.99	6191.99	6191.99	6191.99	6191.99	6191.99	6191.99	6191.99	60187.9	51920.9	33759	62691.4	47894.4	20748.4	49735	56340.8	34241	6191.99	6191.99
M390T1371	390.371	22.8442	502652	1.26997e+06	207589	864383	601665	937012	579773	620156	74783.7	1604.07	229.656	1191.06	2869.55	1984.51	4664.15	885.374	873.675	715.494	229.656	2925.67	229.656	2599.55	1427.09	229.656	2860.85	1770.16	1736.24	229.656	1332.04	830.499	229.656	1357.75	620.517	1118.12	1368.96	2067	1.05171e+06	558284	532584	545905	468445	207643	1.0546e+06	3.10746e+06	694386	570.43	229.656
M390T1282	390.373	21.3711	234361	351368	151250	252453	282116	231867	249203	263142	260575	2833.51	2833.51	2833.51	2833.51	2833.51	2833.51	2833.51	2833.51	2833.51	2833.51	2833.51	2833.51	2833.51	2833.51	2833.51	2833.51	2833.51	2833.51	2833.51	2833.51	2833.51	2833.51	2833.51	2833.51	2833.51	2833.51	2833.51	918672	438483	360587	1.06015e+06	658436	233891	334352	2.10004e+06	324991	2833.51	2833.51
M391T70	390.709	1.17147	388.336	388.336	388.336	388.336	388.336	388.336	388.336	388.336	388.336	3953.37	5228.43	9130.3	10743.4	7159.65	7494.05	776.672	7215.77	2243.45	388.336	6779.74	388.336	5707.93	3867.19	388.336	7835.95	8809.09	11510.8	2376.78	17150.7	6635.68	1142.72	6309	7867.83	2596.72	15044.3	13552.1	388.336	388.336	388.336	388.336	388.336	388.336	388.336	388.336	388.336	49533.1	35552.3
M391T1029	391.107	17.1497	590707	1.11457e+06	182933	515345	556031	524935	283260	532558	511613	625.793	4159.11	2654.58	5865.22	800.109	3664.09	3234.35	4655.2	3107.82	251.556	3570.65	251.556	1954.63	1658.95	251.556	1357.89	3242.39	1655.43	1175.05	3682.63	2942.99	703.175	1548.26	4519.82	1351.52	5160.58	2213.17	1.37653e+06	774012	589608	994549	660991	602749	908877	489269	786547	251.556	689.777
M391T900	391.162	14.9977	496151	692161	168866	459513	451961	430621	100321	310553	484592	26633.6	28253.7	23125.5	58734.5	37021	18169.5	14288.5	27850.1	23476.2	304.415	13004.5	304.415	685.009	2509.4	304.415	27886	11441.9	4392.6	35076.3	23834.2	24618.7	19949.3	12363.4	9890.65	12063.9	20838	11256.9	858273	511891	539917	300583	766036	712171	909089	505076	424544	1630.49	2889.67
M391T970	391.165	16.171	363218	594779	133791	337803	439862	355359	155583	361000	472670	6515.59	6955.83	12671.8	5366.36	7930.33	9482.68	3867.48	9653.25	5181.4	229.789	2714.37	229.789	1900.04	4706.62	229.789	5827.16	2740.28	636.854	528.969	14403.3	7855.23	5790.11	3898.05	6024.75	8597.28	14697.9	8122.29	560538	429682	18901.4	324501	383365	435056	658879	488654	326113	660.502	714.726
M391T1256	391.285	20.9341	140564	364229	75748	124334	133708	111068	84427.1	135286	156741	7729.51	3856.6	943.506	3166.75	4592.67	2715.42	1067.54	4303.69	4264.29	3333.93	7819.32	3411.92	2309.12	3834.29	905283	11893	2489.59	4479.69	2093.94	6385.73	7743.63	1892.83	6364.32	10088.1	8821.88	5427.64	767.61	337770	148334	114235	202486	158074	28297.1	185133	242980	155091	4310.4	2675.76
M391T1384	391.3	23.0703	22966.3	45243.6	20655.7	34044.1	22722.4	15889	21647.3	24519.9	31539.8	227.576	227.576	227.576	227.576	227.576	227.576	227.576	455.152	227.576	227.576	227.576	227.576	227.576	227.576	227.576	227.576	227.576	227.576	227.576	1335.08	227.576	227.576	227.576	227.576	227.576	227.576	227.576	41718.7	30784.1	18178	38881.8	29329.7	26747	21902.1	54951.7	38925.4	227.576	227.576
M391T1283	391.342	21.3912	96214.8	182837	40331.3	85533.2	77125.9	77392.8	39924.6	82788.1	90874.2	2282.62	233.549	233.549	2443.47	233.549	1512.01	467.098	1953.1	604.629	233.549	1162.57	233.549	649.526	934.499	233.549	2296.81	564.545	2146.82	233.549	5606.36	1823.33	233.549	1752.45	719.866	1536.86	2319.23	609.93	207848	118702	89684	167630	28699.5	100127	152368	163341	112804	233.549	233.549
M391T1371	391.374	22.8445	126713	330473	218276	217690	155604	247233	150506	165068	293746	241.495	241.495	241.495	482.99	241.495	650.204	241.495	522.622	241.495	241.495	241.495	241.495	241.495	241.495	241.495	241.495	241.495	241.495	241.495	241.495	241.495	241.495	241.495	241.495	241.495	241.495	241.495	280961	144798	134704	142531	123508	53715.3	285473	817590	185464	241.495	241.495
M391T1282	391.377	21.3668	56001	92252.4	44614.1	66006.9	76073.5	64091.7	68173.2	70878.3	71796	1232.93	1232.93	1232.93	1232.93	1232.93	1232.93	1232.93	1232.93	1232.93	1232.93	1232.93	1232.93	1232.93	1232.93	1232.93	1232.93	1232.93	1232.93	1232.93	1232.93	1232.93	1232.93	1232.93	1232.93	1232.93	1232.93	1232.93	242499	115410	94265.4	294901	212106	67011.6	95906.9	591371	92796.3	1232.93	1232.93
M392T1029	392.111	17.1484	133799	253840	38960.2	112687	126956	124380	63429.6	125585	117340	675.719	781.813	253.962	1319.57	253.962	700.748	253.962	253.962	253.962	253.962	253.962	253.962	253.962	507.925	253.962	253.962	253.962	253.962	253.962	1863.94	253.962	253.962	253.962	253.962	253.962	658.413	253.962	324514	170336	132587	227804	150362	133823	203336	239773	182455	253.962	253.962
M392T900	392.166	15.0008	63139.7	31948.1	17826.1	61638.7	32312.1	87256.9	27913.2	53466.7	135634	3383.28	4157.4	1334.77	3825.12	3044.18	2251.79	931.895	2607.03	3582.44	216.62	4336.56	216.62	1627.85	3333.96	216.62	3248.23	3177.88	1553.86	5864.03	3886.66	1373.21	1425.7	1050.16	1544.43	2137.07	1937.3	2351.69	129478	107784	94978.4	73360.7	139030	37114.4	115993	105460	65358.5	216.62	216.62
M392T970	392.168	16.1703	68861.5	117280	26957.5	69218.9	92027	74999.2	30563.3	74041.4	95314.2	799.978	2164.36	1647.27	1846.25	1487.69	1682.52	615.935	941.378	732.482	251.945	251.945	251.945	251.945	1334.85	251.945	1359.13	503.891	251.945	1080.84	1108.74	1142.88	1464.43	251.945	1373.05	541.168	1081.35	1479.19	109205	84378.5	628.517	65306.5	77922.4	94026.1	136826	99876.8	65558.1	251.945	251.945
M392T1049	392.22	17.4879	8292.16	14645.1	4815.76	2408.87	1711.9	14767.1	2723.92	5236.44	17484.7	245.765	245.765	245.765	565.258	245.765	245.765	245.765	245.765	245.765	245.765	245.765	245.765	491.53	245.765	245.765	245.765	245.765	1156.43	245.765	245.765	245.765	245.765	245.765	245.765	245.765	245.765	245.765	19650.6	9781.55	4523.91	15174.3	18825.8	6092.43	25493.8	9445.15	13184.8	245.765	245.765
M392T1256	392.288	20.9275	11366.9	88500.3	4400.2	21329.9	9772.2	11826.4	25384.8	35717.8	39783.2	1247.84	532.311	535.651	666.61	2035.29	873.043	849.856	548.667	830.904	576.312	2739.02	266.156	681.043	741.096	266.156	1850.55	1719.05	1417	578.39	3711.64	1119.92	762.398	1475.23	1359.2	1120.35	1576.96	1665.18	82888.1	38358.9	25590	50119.9	63935.7	34754.1	13467.8	61052.4	25430.1	1520.42	612.978
M392T1222	392.374	20.3718	530036	988823	227329	481340	465776	464769	243205	479731	488870	7036.09	3550.58	3960.23	6664.62	3296.35	11246.2	5393.17	7559.03	3420.52	357.53	11100.3	357.53	6250.77	4635.17	357.53	12425	2094.61	4044.86	357.53	23756.7	7115.42	357.53	4767.51	7369.57	7806.06	7090.55	7468.06	1.26578e+06	613805	469041	807520	566138	522040	958650	1.08875e+06	647141	2952.4	2706.15
M393T907	393.18	15.1136	39083.6	57195.2	20331.2	39612.4	43147.2	38554.4	12894.1	43216.3	57747.4	799.006	1293.14	2669.25	2436.9	698.442	557.941	587.761	1590.08	2010.78	230.922	2692.72	230.922	1797.71	3546.36	230.922	3039.34	1405.95	597.86	8080.23	1037.44	7946.82	1078.26	1008.21	1158.18	1056.22	5790.18	2815.03	87970.2	73612.1	67805.8	77920.9	92124.1	111388	89822.6	77633.3	44681.4	230.922	230.922
[truncated: 1,405 more rows]
[truncated: 34 more columns]
